# Supplementary material for: The relationships of family income and caste-status with religiousness: Mediation role of intolerance of uncertainty
Source: PLoS One. 2022 Aug 26;17(8):e0273174. doi: 10.1371/journal.pone.0273174 (PMC9417042; doi:10.1371/journal.pone.0273174)
Supplement: S1 File — (XLSX) [file pone.0273174.s004.xlsx]

## Sheet: Sheet1
id	age	sex, male=1, female=2	religion, Hindu=1, Muslim=2, others=3	education, intermediate & below =1, UG=2, PG=3, higher=4	height	BMI	caste, GC =1,OBC=2, SC=3	income, above 1lakh=1, 60 thousand-1lakh=2, 30 to 60 thousand=3, 10 to 30 thousand=4, less than 10 thousand=5	risktake	LQ	REL_blf	REL_bond	REL_beh	REL_bel	REL_T	IUP	IUI	IUT	C1	C2	I1	I2	I3	I4	R1	R2	RT1	RT2	RT3	RT4	RT5	RT6	i_REL(REL_T/12)	i_BEL (REL_blf/3)	i_BON (REL_bond/3)	i_BEH (REL_beh/3)	i_BLG (REL_bel/3)	income_3C, Above 60 thousand=1, 30 to 60 thousand=2, Below 30 thousand=3
1	32	1	1	1	1.8034	39.9246	2	4	7	85.7143	17	12	12	15	56	30	17	47	1	0	0	0	1	0	0	0	0	0	0	0	0	1	4.66667	5.66667	4	4	5	3
2	32	#NULL!	2	1	#NULL!	#NULL!	1	5	1	-100	20	19	18	17	74	32	21	53	0	0	0	0	0	1	1	0	0	0	0	0	0	0	6.16667	6.66667	6.33333	6	5.66667	3
3	37	2	1	1	1.524	32.8084	1	3	1	100	15	15	21	9	60	25	8	33	0	0	0	1	0	0	0	0	0	0	0	0	0	0	5	5	5	7	3	2
4	35	2	3	3	1.4732	33.9397	1	3	2	100	8	10	#NULL!	10	#NULL!	25	14	39	0	0	0	1	0	0	0	1	1	0	0	0	0	0	#NULL!	2.66667	3.33333	#NULL!	3.33333	2
5	30	2	2	2	1.651	#NULL!	1	5	7	50	14	11	15	13	53	20	9	29	0	0	0	0	0	1	1	0	0	0	0	0	0	1	4.41667	4.66667	3.66667	5	4.33333	3
6	34	2	1	1	1.6002	40.6199	2	4	7	100	12	12	19	20	63	14	10	24	1	0	0	0	1	0	0	0	0	0	0	0	0	1	5.25	4	4	6.33333	6.66667	3
7	30	2	2	4	1.5494	41.9517	2	5	7	100	#NULL!	#NULL!	#NULL!	17	#NULL!	21	8	29	1	0	0	0	0	1	1	0	0	0	0	0	0	1	#NULL!	#NULL!	#NULL!	#NULL!	5.66667	3
8	30	2	1	2	1.5748	33.0201	1	3	7	92.8571	21	21	15	15	72	29	11	40	0	0	0	1	0	0	0	0	0	0	0	0	0	1	6	7	7	5	5	2
9	32	#NULL!	2	3	1.5748	31.1151	3	5	1	100	9	21	21	9	60	27	13	40	0	1	0	0	0	1	1	0	0	0	0	0	0	0	5	3	7	7	3	3
10	38	2	1	1	1.6002	33.1209	3	5	7	100	15	15	21	15	66	29	8	37	0	1	0	0	0	1	0	0	0	0	0	0	0	1	5.5	5	5	7	5	3
11	32	2	1	3	1.5748	44.4501	1	3	2	64.2857	8	10	9	10	37	23	9	32	0	0	0	1	0	0	0	0	1	0	0	0	0	0	3.08333	2.66667	3.33333	3	3.33333	2
12	30	1	1	1	1.5748	34.9251	3	4	7	100	15	21	9	15	60	27	13	40	0	1	0	0	1	0	0	0	0	0	0	0	0	1	5	5	7	3	5	3
13	34	1	1	2	1.6764	35.791	2	5	4	50	15	15	15	21	66	29	21	50	1	0	0	0	0	1	0	0	0	0	1	0	0	0	5.5	5	5	5	7	3
14	32	1	1	1	1.8288	34.4488	2	4	7	85.7143	21	21	21	21	84	35	25	60	1	0	0	0	1	0	0	0	0	0	0	0	0	1	7	7	7	7	7	3
15	34	1	1	1	1.651	36.3416	2	5	3	100	15	21	15	21	72	20	21	41	1	0	0	0	0	1	0	0	0	1	0	0	0	0	6	5	7	5	7	3
16	39	2	1	4	1.6002	36.2455	2	5	5	100	18	21	19	20	78	30	22	52	1	0	0	0	0	1	0	0	0	0	0	1	0	0	6.5	6	7	6.33333	6.66667	3
17	40	1	2	2	1.524	48.5564	1	3	2	-50	7	5	4	6	22	10	6	16	0	0	0	1	0	0	1	0	1	0	0	0	0	0	1.83333	2.33333	1.66667	1.33333	2	2
18	30	1	2	1	1.524	42.6509	2	5	1	#NULL!	3	15	21	21	60	7	5	12	1	0	0	0	0	1	1	0	0	0	0	0	0	0	5	1	5	7	7	3
19	40	1	1	2	1.6764	44.1422	1	4	1	75	15	21	15	21	72	21	21	42	0	0	0	0	1	0	0	0	0	0	0	0	0	0	6	5	7	5	7	3
20	30	1	1	1	1.5748	31.7501	1	5	7	100	21	21	9	15	66	20	21	41	0	0	0	0	0	1	0	0	0	0	0	0	0	1	5.5	7	7	3	5	3
21	35	1	1	1	1.7272	37.6332	2	5	7	100	8	9	9	10	36	35	23	58	1	0	0	0	0	1	0	0	0	0	0	0	0	1	3	2.66667	3	3	3.33333	3
22	31	1	1	1	1.6764	35.791	3	#NULL!	4	78.5714	21	21	21	21	84	29	13	42	0	1	#NULL!	#NULL!	#NULL!	#NULL!	0	0	0	0	1	0	0	0	7	7	7	7	7	#NULL!
23	29	1	2	1	1.6764	38.7736	1	4	4	85.7143	21	17	21	18	77	34	20	54	0	0	0	0	1	0	1	0	0	0	1	0	0	0	6.41667	7	5.66667	7	6	3
24	35	1	2	3	1.5748	41.2751	1	4	3	-100	21	15	15	21	72	24	18	42	0	0	0	0	1	0	1	0	0	1	0	0	0	0	6	7	5	5	7	3
25	33	1	1	2	1.6764	59.0551	2	3	3	100	19	5	15	21	60	22	12	34	1	0	0	1	0	0	0	0	0	1	0	0	0	0	5	6.33333	1.66667	5	7	2
26	31	2	1	3	1.5494	32.2706	1	4	7	100	14	17	14	13	58	22	12	34	0	0	0	0	1	0	0	0	0	0	0	0	0	1	4.83333	4.66667	5.66667	4.66667	4.33333	3
27	39	1	2	3	1.7018	38.7825	2	4	7	100	21	21	#NULL!	21	#NULL!	30	19	49	1	0	0	0	1	0	1	0	0	0	0	0	0	1	#NULL!	7	7	#NULL!	7	3
28	34	1	1	2	1.8034	42.1426	2	4	6	100	16	21	17	21	75	29	17	46	1	0	0	0	1	0	0	0	0	0	0	0	1	0	6.25	5.33333	7	5.66667	7	3
29	51	2	1	3	1.651	41.1872	1	1	6	100	10	4	5	3	22	20	12	32	0	0	0	0	0	0	0	0	0	0	0	0	1	0	1.83333	3.33333	1.33333	1.66667	1	1
30	37	2	1	3	1.651	37.553	1	1	2	100	12	9	10	5	36	19	15	34	0	0	0	0	0	0	0	0	1	0	0	0	0	0	3	4	3	3.33333	1.66667	1
31	32	2	1	3	1.5748	33.0201	2	3	3	100	9	15	9	21	54	25	15	40	1	0	0	1	0	0	0	0	0	1	0	0	0	0	4.5	3	5	3	7	2
32	31	2	2	3	1.5748	38.7351	1	3	7	100	21	16	20	17	74	27	13	40	0	0	0	1	0	0	1	0	0	0	0	0	0	1	6.16667	7	5.33333	6.66667	5.66667	2
33	36	2	1	4	1.6256	43.061	1	2	7	92.8571	21	21	21	21	84	21	12	33	0	0	1	0	0	0	0	0	0	0	0	0	0	1	7	7	7	7	7	1
34	31	2	1	3	1.5748	43.8151	1	3	7	100	18	19	18	16	71	24	16	40	0	0	0	1	0	0	0	0	0	0	0	0	0	1	5.91667	6	6.33333	6	5.33333	2
35	31	2	1	3	1.5748	43.1801	1	3	6	100	20	19	16	3	58	21	12	33	0	0	0	1	0	0	0	0	0	0	0	0	1	0	4.83333	6.66667	6.33333	5.33333	1	2
36	39	2	1	3	1.524	44.6194	1	3	7	100	20	21	21	15	77	19	10	29	0	0	0	1	0	0	0	0	0	0	0	0	0	1	6.41667	6.66667	7	7	5	2
37	27	2	1	3	1.651	27.2562	3	5	4	85.7143	19	19	17	9	64	27	19	46	0	1	0	0	0	1	0	0	0	0	1	0	0	0	5.33333	6.33333	6.33333	5.66667	3	3
38	34	2	1	4	1.5748	44.4501	1	4	4	75	15	18	12	18	63	25	9	34	0	0	0	0	1	0	0	0	0	0	1	0	0	0	5.25	5	6	4	6	3
39	31	2	1	3	1.5748	47.6251	1	4	1	100	21	21	21	21	84	25	17	42	0	0	0	0	1	0	0	0	0	0	0	0	0	0	7	7	7	7	7	3
40	49	1	1	#NULL!	1.5494	44.5334	#NULL!	3	7	-100	10	10	12	10	42	14	15	29	#NULL!	#NULL!	0	1	0	0	0	0	0	0	0	0	0	1	3.5	3.33333	3.33333	4	3.33333	2
41	30	2	1	3	1.5494	25.8164	1	4	4	100	19	18	18	21	76	29	18	47	0	0	0	0	1	0	0	0	0	0	1	0	0	0	6.33333	6.33333	6	6	7	3
42	32	2	1	3	1.5748	25.4001	2	4	4	100	20	21	18	20	79	29	21	50	1	0	0	0	1	0	0	0	0	0	1	0	0	0	6.58333	6.66667	7	6	6.66667	3
43	40	2	1	1	1.5748	34.9251	#NULL!	5	4	100	21	21	21	21	84	30	17	47	#NULL!	#NULL!	0	0	0	1	0	0	0	0	1	0	0	0	7	7	7	7	7	3
44	32	1	1	2	1.6256	37.5246	1	5	4	100	15	19	19	18	71	25	24	49	0	0	0	0	0	1	0	0	0	0	1	0	0	0	5.91667	5	6.33333	6.33333	6	3
45	42	2	1	1	1.524	26.2467	#NULL!	5	4	96.4286	21	21	21	21	84	27	21	48	#NULL!	#NULL!	0	0	0	1	0	0	0	0	1	0	0	0	7	7	7	7	7	3
46	40	1	1	3	1.7018	44.6586	1	3	6	96.4286	21	20	21	18	80	21	10	31	0	0	0	1	0	0	0	0	0	0	0	0	1	0	6.66667	7	6.66667	7	6	2
47	37	1	1	3	1.7272	40.528	1	4	4	100	19	15	19	10	63	19	9	28	0	0	0	0	1	0	0	0	0	0	1	0	0	0	5.25	6.33333	5	6.33333	3.33333	3
48	36	1	1	3	1.6764	41.1596	2	2	6	85.7143	11	9	16	12	48	24	14	38	1	0	1	0	0	0	0	0	0	0	0	0	1	0	4	3.66667	3	5.33333	4	1
49	35	1	1	3	1.651	32.7075	2	4	4	92.8571	13	7	4	5	29	23	13	36	1	0	0	0	1	0	0	0	0	0	1	0	0	0	2.41667	4.33333	2.33333	1.33333	1.66667	3
50	39	1	1	3	1.4224	45.6974	2	2	1	85.7143	19	15	21	10	65	29	14	43	1	0	1	0	0	0	0	0	0	0	0	0	0	0	5.41667	6.33333	5	7	3.33333	1
51	35	1	1	3	1.7018	29.3807	1	4	7	100	21	15	21	21	78	29	21	50	0	0	0	0	1	0	0	0	0	0	0	0	0	1	6.5	7	5	7	7	3
52	34	1	1	3	1.8034	46.5787	1	4	#NULL!	92.8571	19	14	19	19	71	25	16	41	0	0	0	0	1	0	0	0	#NULL!	#NULL!	#NULL!	#NULL!	#NULL!	#NULL!	5.91667	6.33333	4.66667	6.33333	6.33333	3
53	35	1	1	4	1.7272	47.4757	1	4	6	100	15	21	21	18	75	19	9	28	0	0	0	0	1	0	0	0	0	0	0	0	1	0	6.25	5	7	7	6	3
54	37	1	1	4	1.651	44.2156	1	1	5	100	17	18	17	15	67	17	10	27	0	0	0	0	0	0	0	0	0	0	0	1	0	0	5.58333	5.66667	6	5.66667	5	1
55	43	2	3	3	1.7272	40.528	1	3	5	96.4286	21	21	21	21	84	14	10	24	0	0	0	1	0	0	0	1	0	0	0	1	0	0	7	7	7	7	7	2
56	50	2	3	3	1.6002	38.7452	1	4	7	100	21	21	21	15	78	20	9	29	0	0	0	0	1	0	0	1	0	0	0	0	0	1	6.5	7	7	7	5	3
57	37	2	3	2	1.4732	50.9096	1	5	2	21.4286	21	21	21	21	84	25	17	42	0	0	0	0	0	1	0	1	1	0	0	0	0	0	7	7	7	7	7	3
58	38	2	3	3	1.6764	45.9318	1	4	1	92.8571	21	21	21	21	84	31	15	46	0	0	0	0	1	0	0	1	0	0	0	0	0	0	7	7	7	7	7	3
59	36	2	3	1	1.5748	40.0051	3	5	1	57.1429	21	21	21	21	84	16	17	33	0	1	0	0	0	1	0	1	0	0	0	0	0	0	7	7	7	7	7	3
60	29	1	3	2	1.7272	41.107	1	3	1	100	21	20	21	3	65	20	18	38	0	0	0	1	0	0	0	1	0	0	0	0	0	0	5.41667	7	6.66667	7	1	2
61	56	2	3	2	1.524	39.3701	1	3	7	100	21	21	21	21	84	32	21	53	0	0	0	1	0	0	0	1	0	0	0	0	0	1	7	7	7	7	7	2
62	30	1	3	1	1.5494	34.8522	2	5	4	75	12	12	12	12	48	22	16	38	1	0	0	0	0	1	0	1	0	0	1	0	0	0	4	4	4	4	4	3
63	45	2	1	2	1.5748	44.4501	2	3	7	82.1429	21	15	18	18	72	19	11	30	1	0	0	1	0	0	0	0	0	0	0	0	0	1	6	7	5	6	6	2
64	45	2	1	2	1.524	36.0892	2	4	1	100	16	21	18	15	70	29	25	54	1	0	0	0	1	0	0	0	0	0	0	0	0	0	5.83333	5.33333	7	6	5	3
65	42	2	1	3	1.5748	36.1951	1	3	2	92.8571	20	17	18	20	75	21	18	39	0	0	0	1	0	0	0	0	1	0	0	0	0	0	6.25	6.66667	5.66667	6	6.66667	2
66	39	2	1	3	1.6002	30.6212	2	3	7	100	19	21	21	21	82	22	8	30	1	0	0	1	0	0	0	0	0	0	0	0	0	1	6.83333	6.33333	7	7	7	2
67	32	2	1	3	1.6256	36.9094	1	4	7	100	5	21	15	21	62	32	10	42	0	0	0	0	1	0	0	0	0	0	0	0	0	1	5.16667	1.66667	7	5	7	3
68	30	2	1	2	1.5748	41.2751	1	4	4	85.7143	19	21	20	21	81	30	22	52	0	0	0	0	1	0	0	0	0	0	1	0	0	0	6.75	6.33333	7	6.66667	7	3
69	33	2	1	3	1.5748	34.9251	1	4	7	-42.8571	20	14	15	20	69	33	19	52	0	0	0	0	1	0	0	0	0	0	0	0	0	1	5.75	6.66667	4.66667	5	6.66667	3
70	34	2	1	3	#NULL!	#NULL!	1	4	5	-14.2857	3	17	13	21	54	28	15	43	0	0	0	0	1	0	0	0	0	0	0	1	0	0	4.5	1	5.66667	4.33333	7	3
71	34	2	1	2	1.524	32.8084	2	4	7	100	21	21	21	16	79	18	8	26	1	0	0	0	1	0	0	0	0	0	0	0	0	1	6.58333	7	7	7	5.33333	3
72	35	2	2	3	1.651	30.2847	2	4	7	100	21	21	21	9	72	29	17	46	1	0	0	0	1	0	1	0	0	0	0	0	0	1	6	7	7	7	3	3
73	39	2	2	2	1.5748	28.5751	1	4	6	92.8571	20	8	19	10	57	23	20	43	0	0	0	0	1	0	1	0	0	0	0	0	1	0	4.75	6.66667	2.66667	6.33333	3.33333	3
74	36	1	2	3	1.6002	37.4953	1	4	7	100	21	21	21	9	72	27	15	42	0	0	0	0	1	0	1	0	0	0	0	0	0	1	6	7	7	7	3	3
75	39	1	1	4	1.6256	62.1309	1	1	7	100	21	21	21	13	76	25	12	37	0	0	0	0	0	0	0	0	0	0	0	0	0	1	6.33333	7	7	7	4.33333	1
76	48	1	1	2	1.7272	39.3701	1	1	7	100	9	18	9	15	51	17	15	32	0	0	0	0	0	0	0	0	0	0	0	0	0	1	4.25	3	6	3	5	1
77	36	1	1	2	1.7018	33.4939	2	5	4	64.2857	7	12	19	13	51	22	9	31	1	0	0	0	0	1	0	0	0	0	1	0	0	0	4.25	2.33333	4	6.33333	4.33333	3
78	40	1	1	2	1.7018	38.1949	3	4	4	71.4286	18	21	21	21	81	30	17	47	0	1	0	0	1	0	0	0	0	0	1	0	0	0	6.75	6	7	7	7	3
79	44	1	1	2	1.6764	56.6691	1	2	7	85.7143	21	21	21	21	84	13	5	18	0	0	1	0	0	0	0	0	0	0	0	0	0	1	7	7	7	7	7	1
80	31	1	1	3	1.7272	35.8962	2	3	3	85.7143	21	21	15	21	78	29	15	44	1	0	0	1	0	0	0	0	0	1	0	0	0	0	6.5	7	7	5	7	2
81	35	1	1	2	1.7526	42.7936	1	3	7	100	20	21	20	21	82	33	15	48	0	0	0	1	0	0	0	0	0	0	0	0	0	1	6.83333	6.66667	7	6.66667	7	2
82	38	1	2	2	1.651	36.9473	2	3	7	50	15	21	21	9	66	19	10	29	1	0	0	1	0	0	1	0	0	0	0	0	0	1	5.5	5	7	7	3	2
83	53	1	1	2	1.6764	41.7561	1	3	1	100	21	21	21	21	84	20	23	43	0	0	0	1	0	0	0	0	0	0	0	0	0	0	7	7	7	7	7	2
84	36	1	1	3	1.6764	41.7561	1	5	7	28.5714	21	21	21	21	84	29	23	52	0	0	0	0	0	1	0	0	0	0	0	0	0	1	7	7	7	7	7	3
85	55	1	1	3	1.7526	38.7995	1	2	4	92.8571	14	10	9	13	46	19	11	30	0	0	1	0	0	0	0	0	0	0	1	0	0	0	3.83333	4.66667	3.33333	3	4.33333	1
86	47	1	1	3	1.6256	36.9094	3	4	3	100	19	15	21	21	76	20	17	37	0	1	0	0	1	0	0	0	0	1	0	0	0	0	6.33333	6.33333	5	7	7	3
87	35	1	1	3	1.651	36.3416	1	4	6	-100	18	21	21	21	81	24	16	40	0	0	0	0	1	0	0	0	0	0	0	0	1	0	6.75	6	7	7	7	3
88	32	1	1	2	1.6764	40.5631	2	4	4	85.7143	21	20	20	21	82	26	14	40	1	0	0	0	1	0	0	0	0	0	1	0	0	0	6.83333	7	6.66667	6.66667	7	3
89	33	1	1	2	1.6764	36.984	1	5	7	78.5714	21	20	20	20	81	28	11	39	0	0	0	0	0	1	0	0	0	0	0	0	0	1	6.75	7	6.66667	6.66667	6.66667	3
90	41	1	1	2	1.7526	41.0818	2	2	5	85.7143	12	14	11	16	53	18	11	29	1	0	1	0	0	0	0	0	0	0	0	1	0	0	4.41667	4	4.66667	3.66667	5.33333	1
91	37	1	1	2	1.6764	33.4049	3	2	1	75	21	21	21	17	80	30	19	49	0	1	1	0	0	0	0	0	0	0	0	0	0	0	6.66667	7	7	7	5.66667	1
92	34	1	1	2	1.7272	40.528	2	4	1	75	3	21	10	9	43	15	10	25	1	0	0	0	1	0	0	0	0	0	0	0	0	0	3.58333	1	7	3.33333	3	3
93	38	1	1	2	1.7272	37.6332	2	5	6	96.4286	13	15	15	10	53	14	7	21	1	0	0	0	0	1	0	0	0	0	0	0	1	0	4.41667	4.33333	5	5	3.33333	3
94	45	1	2	2	1.8288	56.8679	1	3	7	50	21	15	21	18	75	23	11	34	0	0	0	1	0	0	1	0	0	0	0	0	0	1	6.25	7	5	7	6	2
95	58	1	1	2	1.6764	45.3352	1	4	3	100	21	21	21	21	84	22	11	33	0	0	0	0	1	0	0	0	0	1	0	0	0	0	7	7	7	7	7	3
96	39	1	1	2	1.7272	37.6332	1	4	3	67.8571	21	21	21	21	84	17	13	30	0	0	0	0	1	0	0	0	0	1	0	0	0	0	7	7	7	7	7	3
97	31	2	1	2	1.524	39.3701	1	3	7	71.4286	21	15	20	21	77	29	13	42	0	0	0	1	0	0	0	0	0	0	0	0	0	1	6.41667	7	5	6.66667	7	2
98	38	2	1	3	1.524	39.3701	3	3	7	100	12	13	9	8	42	29	22	51	0	1	0	1	0	0	0	0	0	0	0	0	0	1	3.5	4	4.33333	3	2.66667	2
99	38	2	1	2	1.6002	34.3707	2	4	7	85.7143	19	21	21	21	82	31	15	46	1	0	0	0	1	0	0	0	0	0	0	0	0	1	6.83333	6.33333	7	7	7	3
100	49	1	1	2	1.7018	39.9577	2	4	7	57.1429	16	20	17	20	73	27	13	40	1	0	0	0	1	0	0	0	0	0	0	0	0	1	6.08333	5.33333	6.66667	5.66667	6.66667	3
101	43	1	1	2	1.7018	43.4834	2	3	7	100	3	4	14	9	30	19	16	35	1	0	0	1	0	0	0	0	0	0	0	0	0	1	2.5	1	1.33333	4.66667	3	2
102	46	2	1	3	1.5748	39.3701	2	5	1	#NULL!	15	21	21	21	78	26	19	45	1	0	0	0	0	1	0	0	0	0	0	0	0	0	6.5	5	7	7	7	3
103	47	2	1	1	1.6002	48.7439	1	5	1	100	21	21	21	21	84	35	25	60	0	0	0	0	0	1	0	0	0	0	0	0	0	0	7	7	7	7	7	3
104	43	2	1	2	1.5748	38.1001	2	4	1	100	18	21	21	21	81	31	23	54	1	0	0	0	1	0	0	0	0	0	0	0	0	0	6.75	6	7	7	7	3
105	36	2	1	3	1.524	36.0892	2	4	1	100	18	21	21	21	81	33	20	53	1	0	0	0	1	0	0	0	0	0	0	0	0	0	6.75	6	7	7	7	3
106	46	2	1	2	1.6256	47.9823	1	3	1	92.8571	21	21	15	7	64	21	9	30	0	0	0	1	0	0	0	0	0	0	0	0	0	0	5.33333	7	7	5	2.33333	2
107	35	2	1	3	1.5748	38.1001	2	3	1	100	21	21	21	21	84	23	13	36	1	0	0	1	0	0	0	0	0	0	0	0	0	0	7	7	7	7	7	2
108	42	2	1	2	1.524	38.0577	1	3	1	100	21	21	21	21	84	19	9	28	0	0	0	1	0	0	0	0	0	0	0	0	0	0	7	7	7	7	7	2
109	40	2	1	3	1.4224	43.5883	1	3	1	100	21	21	21	21	84	35	21	56	0	0	0	1	0	0	0	0	0	0	0	0	0	0	7	7	7	7	7	2
110	39	2	1	4	1.5748	41.2751	3	1	1	92.8571	16	5	19	3	43	23	9	32	0	1	0	0	0	0	0	0	0	0	0	0	0	0	3.58333	5.33333	1.66667	6.33333	1	1
111	39	2	2	2	1.4224	37.964	2	2	1	92.8571	18	13	21	7	59	23	7	30	1	0	1	0	0	0	1	0	0	0	0	0	0	0	4.91667	6	4.33333	7	2.33333	1
112	32	2	1	3	1.524	36.7454	2	1	1	-21.4286	17	17	18	12	64	23	15	38	1	0	0	0	0	0	0	0	0	0	0	0	0	0	5.33333	5.66667	5.66667	6	4	1
113	37	2	1	3	1.524	42.6509	2	1	4	96.4286	10	14	9	9	42	33	13	46	1	0	0	0	0	0	0	0	0	0	1	0	0	0	3.5	3.33333	4.66667	3	3	1
114	32	2	1	3	1.524	45.9318	2	2	1	-50	17	18	12	9	56	31	11	42	1	0	1	0	0	0	0	0	0	0	0	0	0	0	4.66667	5.66667	6	4	3	1
115	45	2	1	3	1.5748	38.1001	1	4	1	100	21	21	21	21	84	35	21	56	0	0	0	0	1	0	0	0	0	0	0	0	0	0	7	7	7	7	7	3
116	45	2	1	4	1.5748	43.1801	2	2	6	100	21	19	21	15	76	23	8	31	1	0	1	0	0	0	0	0	0	0	0	0	1	0	6.33333	7	6.33333	7	5	1
117	54	2	1	3	1.5748	48.2601	1	1	1	100	21	21	21	21	84	33	21	54	0	0	0	0	0	0	0	0	0	0	0	0	0	0	7	7	7	7	7	1
118	33	2	1	3	1.6002	31.2461	2	3	7	100	20	14	21	21	76	31	5	36	1	0	0	1	0	0	0	0	0	0	0	0	0	1	6.33333	6.66667	4.66667	7	7	2
119	33	2	1	3	1.5748	36.8301	2	4	1	100	21	21	21	21	84	33	16	49	1	0	0	0	1	0	0	0	0	0	0	0	0	0	7	7	7	7	7	3
120	45	2	1	2	1.5748	44.4501	2	3	1	100	21	21	21	21	84	35	21	56	1	0	0	1	0	0	0	0	0	0	0	0	0	0	7	7	7	7	7	2
121	32	2	1	3	1.524	44.6194	1	3	1	100	18	12	20	15	65	21	11	32	0	0	0	1	0	0	0	0	0	0	0	0	0	0	5.41667	6	4	6.66667	5	2
122	32	2	1	#NULL!	1.6002	40.6199	1	1	1	-85.7143	21	21	21	21	84	29	11	40	0	0	0	0	0	0	0	0	0	0	0	0	0	0	7	7	7	7	7	1
123	34	2	1	3	1.524	36.7454	2	1	1	92.8571	21	21	21	21	84	29	11	40	1	0	0	0	0	0	0	0	0	0	0	0	0	0	7	7	7	7	7	1
124	46	2	1	3	1.6002	46.8691	1	2	4	100	21	18	21	21	81	#NULL!	10	#NULL!	0	0	1	0	0	0	0	0	0	0	1	0	0	0	6.75	7	6	7	7	1
125	33	2	1	3	1.6256	35.6791	1	2	7	100	21	21	21	21	84	21	7	28	0	0	1	0	0	0	0	0	0	0	0	0	0	1	7	7	7	7	7	1
126	40	2	1	3	1.524	45.9318	2	3	1	89.2857	21	21	21	21	84	29	13	42	1	0	0	1	0	0	0	0	0	0	0	0	0	0	7	7	7	7	7	2
127	31	2	1	3	1.6256	36.9094	2	3	4	#NULL!	15	21	21	21	78	26	19	45	1	0	0	1	0	0	0	0	0	0	1	0	0	0	6.5	5	7	7	7	2
128	43	2	1	3	1.6002	37.4953	1	4	1	60.7143	14	15	19	15	63	24	19	43	0	0	0	0	1	0	0	0	0	0	0	0	0	0	5.25	4.66667	5	6.33333	5	3
129	28	2	1	3	1.6256	35.6791	2	3	4	92.8571	21	21	21	21	84	23	11	34	1	0	0	1	0	0	0	0	0	0	1	0	0	0	7	7	7	7	7	2
130	35	2	1	4	1.6256	43.061	2	2	1	85.7143	17	11	16	19	63	23	11	34	1	0	1	0	0	0	0	0	0	0	0	0	0	0	5.25	5.66667	3.66667	5.33333	6.33333	1
131	33	2	1	3	1.651	39.3701	2	3	7	89.2857	21	21	21	21	84	23	13	36	1	0	0	1	0	0	0	0	0	0	0	0	0	1	7	7	7	7	7	2
132	30	2	1	3	1.6002	36.2455	2	3	7	100	21	18	21	15	75	21	7	28	1	0	0	1	0	0	0	0	0	0	0	0	0	1	6.25	7	6	7	5	2
133	36	2	1	3	1.651	33.9188	2	1	1	100	5	11	9	21	46	13	14	27	1	0	0	0	0	0	0	0	0	0	0	0	0	0	3.83333	1.66667	3.66667	3	7	1
134	40	2	1	2	1.6002	31.871	2	4	4	64.2857	15	21	9	9	54	31	17	48	1	0	0	0	1	0	0	0	0	0	1	0	0	0	4.5	5	7	3	3	3
135	59	2	2	4	1.6764	44.7387	1	2	4	57.1429	15	15	3	9	42	27	17	44	0	0	1	0	0	0	1	0	0	0	1	0	0	0	3.5	5	5	1	3	1
136	46	1	1	3	1.6764	35.791	1	3	4	64.2857	15	21	9	9	54	29	19	48	0	0	0	1	0	0	0	0	0	0	1	0	0	0	4.5	5	7	3	3	2
137	34	2	1	2	1.6256	39.9852	2	#NULL!	1	92.8571	17	21	21	21	80	23	13	36	1	0	#NULL!	#NULL!	#NULL!	#NULL!	0	0	0	0	0	0	0	0	6.66667	5.66667	7	7	7	#NULL!
138	35	1	1	3	1.7272	46.3177	3	3	6	100	21	21	21	21	84	35	18	53	0	1	0	1	0	0	0	0	0	0	0	0	1	0	7	7	7	7	7	2
139	40	1	1	2	1.5748	34.9251	1	3	7	85.7143	21	21	15	21	78	17	7	24	0	0	0	1	0	0	0	0	0	0	0	0	0	1	6.5	7	7	5	7	2
140	38	1	1	4	1.5748	38.1001	2	3	1	96.4286	9	21	21	21	72	29	21	50	1	0	0	1	0	0	0	0	0	0	0	0	0	0	6	3	7	7	7	2
141	36	1	1	3	1.524	32.1522	1	4	1	#NULL!	21	18	20	18	77	27	17	44	0	0	0	0	1	0	0	0	0	0	0	0	0	0	6.41667	7	6	6.66667	6	3
142	34	1	1	3	1.6256	34.4488	2	3	7	100	21	21	21	15	78	16	8	24	1	0	0	1	0	0	0	0	0	0	0	0	0	1	6.5	7	7	7	5	2
143	34	1	1	3	1.6256	35.6791	1	2	7	100	20	20	18	21	79	25	16	41	0	0	1	0	0	0	0	0	0	0	0	0	0	1	6.58333	6.66667	6.66667	6	7	1
144	45	1	1	3	1.5748	42.5451	1	5	6	82.1429	21	21	21	21	84	15	9	24	0	0	0	0	0	1	0	0	0	0	0	0	1	0	7	7	7	7	7	3
145	40	1	1	3	1.7526	39.9407	2	4	1	92.8571	21	21	21	15	78	21	17	38	1	0	0	0	1	0	0	0	0	0	0	0	0	0	6.5	7	7	7	5	3
146	36	2	1	3	1.6002	34.3707	1	4	7	96.4286	16	21	21	17	75	17	7	24	0	0	0	0	1	0	0	0	0	0	0	0	0	1	6.25	5.33333	7	7	5.66667	3
147	35	2	1	3	1.6764	47.7213	1	3	1	100	21	21	21	21	84	21	13	34	0	0	0	1	0	0	0	0	0	0	0	0	0	0	7	7	7	7	7	2
148	36	1	1	2	1.6764	35.791	2	5	7	100	21	21	21	21	84	27	13	40	1	0	0	0	0	1	0	0	0	0	0	0	0	1	7	7	7	7	7	3
149	46	2	1	2	1.524	49.2126	1	3	2	82.1429	21	20	21	21	83	19	12	31	0	0	0	1	0	0	0	0	1	0	0	0	0	0	6.91667	7	6.66667	7	7	2
150	30	1	1	2	1.6764	32.8084	2	1	6	71.4286	9	9	13	20	51	21	12	33	1	0	0	0	0	0	0	0	0	0	0	0	1	0	4.25	3	3	4.33333	6.66667	1
151	34	1	1	3	1.651	38.7644	1	4	7	17.8571	15	15	15	3	48	23	15	38	0	0	0	0	1	0	0	0	0	0	0	0	0	1	4	5	5	5	1	3
152	38	2	1	2	1.6256	46.752	2	4	1	100	21	9	21	21	72	30	19	49	1	0	0	0	1	0	0	0	0	0	0	0	0	0	6	7	3	7	7	3
153	30	1	1	1	1.7018	39.9577	#NULL!	4	3	53.5714	14	18	12	13	57	17	11	28	#NULL!	#NULL!	0	0	1	0	0	0	0	1	0	0	0	0	4.75	4.66667	6	4	4.33333	3
154	30	1	1	2	1.7018	44.071	2	3	6	100	21	21	21	21	84	35	19	54	1	0	0	1	0	0	0	0	0	0	0	0	1	0	7	7	7	7	7	2
155	40	2	1	2	1.524	32.8084	2	5	5	35.7143	20	21	21	21	83	20	13	33	1	0	0	0	0	1	0	0	0	0	0	1	0	0	6.91667	6.66667	7	7	7	3
156	41	2	1	2	1.6002	36.2455	1	4	1	89.2857	15	9	21	15	60	23	16	39	0	0	0	0	1	0	0	0	0	0	0	0	0	0	5	5	3	7	5	3
157	35	2	2	3	1.651	45.427	1	3	1	100	21	21	21	21	84	17	9	26	0	0	0	1	0	0	1	0	0	0	0	0	0	0	7	7	7	7	7	2
158	35	2	1	3	1.6002	34.9956	1	4	1	60.7143	9	21	15	9	54	21	13	34	0	0	0	0	1	0	0	0	0	0	0	0	0	0	4.5	3	7	5	3	3
159	34	1	2	4	1.778	39.3701	2	4	5	100	13	15	10	4	42	27	14	41	1	0	0	0	1	0	1	0	0	0	0	1	0	0	3.5	4.33333	5	3.33333	1.33333	3
160	34	2	1	2	1.524	28.8714	2	4	7	100	21	21	9	15	66	25	17	42	1	0	0	0	1	0	0	0	0	0	0	0	0	1	5.5	7	7	3	5	3
161	35	2	1	3	1.6256	47.9823	2	4	7	100	21	21	14	9	65	23	15	38	1	0	0	0	1	0	0	0	0	0	0	0	0	1	5.41667	7	7	4.66667	3	3
162	40	2	1	3	1.524	32.1522	1	4	1	82.1429	11	18	17	21	67	22	12	34	0	0	0	0	1	0	0	0	0	0	0	0	0	0	5.58333	3.66667	6	5.66667	7	3
163	34	2	1	1	1.651	45.427	1	4	6	100	21	21	21	21	84	16	8	24	0	0	0	0	1	0	0	0	0	0	0	0	1	0	7	7	7	7	7	3
164	28	1	1	4	1.524	36.0892	2	5	7	60.7143	21	21	9	21	72	21	18	39	1	0	0	0	0	1	0	0	0	0	0	0	0	1	6	7	7	3	7	3
165	30	1	1	2	1.7272	40.528	2	5	3	100	15	21	9	9	54	25	15	40	1	0	0	0	0	1	0	0	0	1	0	0	0	0	4.5	5	7	3	3	3
166	35	1	1	1	1.6764	44.7387	2	4	7	100	21	21	21	15	78	33	17	50	1	0	0	0	1	0	0	0	0	0	0	0	0	1	6.5	7	7	7	5	3
167	38	1	1	2	1.651	29.679	2	5	5	85.7143	21	21	21	21	84	21	15	36	1	0	0	0	0	1	0	0	0	0	0	1	0	0	7	7	7	7	7	3
168	35	1	1	1	1.6764	38.7736	2	5	4	50	15	21	21	21	78	14	12	26	1	0	0	0	0	1	0	0	0	0	1	0	0	0	6.5	5	7	7	7	3
169	35	1	1	2	1.7526	43.3641	2	3	7	92.8571	21	21	21	18	81	34	21	55	1	0	0	1	0	0	0	0	0	0	0	0	0	1	6.75	7	7	7	6	2
170	35	1	1	3	1.7018	39.9577	1	1	4	85.7143	21	21	19	19	80	33	25	58	0	0	0	0	0	0	0	0	0	0	1	0	0	0	6.66667	7	7	6.33333	6.33333	1
171	40	1	1	1	1.778	42.7447	2	4	7	100	21	21	18	19	79	34	24	58	1	0	0	0	1	0	0	0	0	0	0	0	0	1	6.58333	7	7	6	6.33333	3
172	30	1	1	2	1.778	38.2452	2	1	6	71.4286	21	21	17	21	80	34	25	59	1	0	0	0	0	0	0	0	0	0	0	0	1	0	6.66667	7	7	5.66667	7	1
173	40	1	1	1	1.6256	43.061	2	5	2	100	11	9	10	11	41	27	16	43	1	0	0	0	0	1	0	0	1	0	0	0	0	0	3.41667	3.66667	3	3.33333	3.66667	3
174	38	1	1	1	1.6002	34.9956	2	5	3	100	15	14	14	15	58	20	12	32	1	0	0	0	0	1	0	0	0	1	0	0	0	0	4.83333	5	4.66667	4.66667	5	3
175	32	1	1	1	1.651	45.427	1	4	7	100	21	21	21	21	84	31	19	50	0	0	0	0	1	0	0	0	0	0	0	0	0	1	7	7	7	7	7	3
176	30	1	1	3	1.6764	38.7736	2	4	3	50	15	21	21	21	78	18	13	31	1	0	0	0	1	0	0	0	0	1	0	0	0	0	6.5	5	7	7	7	3
177	30	1	1	1	1.6764	38.7736	2	5	7	21.4286	16	14	19	17	66	27	18	45	1	0	0	0	0	1	0	0	0	0	0	0	0	1	5.5	5.33333	4.66667	6.33333	5.66667	3
178	39	1	1	2	1.6002	49.9938	2	3	6	46.4286	21	21	21	21	84	23	14	37	1	0	0	1	0	0	0	0	0	0	0	0	1	0	7	7	7	7	7	2
179	40	1	1	1	1.5748	38.1001	1	4	5	100	18	21	18	19	76	30	16	46	0	0	0	0	1	0	0	0	0	0	0	1	0	0	6.33333	6	7	6	6.33333	3
180	38	2	1	2	1.651	33.3131	1	5	7	60.7143	9	21	12	15	57	25	15	40	0	0	0	0	0	1	0	0	0	0	0	0	0	1	4.75	3	7	4	5	3
181	39	1	1	1	1.5748	38.1001	1	4	2	100	21	11	18	21	71	28	14	42	0	0	0	0	1	0	0	0	1	0	0	0	0	0	5.91667	7	3.66667	6	7	3
182	28	1	1	2	1.7526	35.376	1	3	5	-39.2857	15	18	9	18	60	24	14	38	0	0	0	1	0	0	0	0	0	0	0	1	0	0	5	5	6	3	6	2
183	38	1	1	3	1.7018	45.8338	2	4	1	100	21	15	21	21	78	31	23	54	1	0	0	0	1	0	0	0	0	0	0	0	0	0	6.5	7	5	7	7	3
184	31	1	1	1	1.6764	38.7736	1	4	1	42.8571	15	15	3	8	41	24	17	41	0	0	0	0	1	0	0	0	0	0	0	0	0	0	3.41667	5	5	1	2.66667	3
185	36	1	2	2	1.524	39.3701	3	4	1	85.7143	15	15	15	15	60	23	21	44	0	1	0	0	1	0	1	0	0	0	0	0	0	0	5	5	5	5	5	3
186	35	1	1	1	1.8542	51.235	1	1	4	85.7143	21	21	9	21	72	21	11	32	0	0	0	0	0	0	0	0	0	0	1	0	0	0	6	7	7	3	7	1
187	32	1	1	1	1.7018	31.1435	3	4	7	100	9	21	9	3	42	19	12	31	0	1	0	0	1	0	0	0	0	0	0	0	0	1	3.5	3	7	3	1	3
188	33	1	1	1	1.524	42.6509	3	4	5	-60.7143	12	15	7	18	52	27	14	41	0	1	0	0	1	0	0	0	0	0	0	1	0	0	4.33333	4	5	2.33333	6	3
189	34	1	1	1	1.6256	52.9035	3	4	1	92.8571	15	15	15	15	60	23	21	44	0	1	0	0	1	0	0	0	0	0	0	0	0	0	5	5	5	5	5	3
190	31	1	1	2	1.6764	40.5631	2	4	3	67.8571	11	9	12	6	38	21	16	37	1	0	0	0	1	0	0	0	0	1	0	0	0	0	3.16667	3.66667	3	4	2	3
191	50	1	1	2	1.6764	38.177	2	3	1	100	21	21	9	5	56	20	11	31	1	0	0	1	0	0	0	0	0	0	0	0	0	0	4.66667	7	7	3	1.66667	2
192	45	1	1	2	1.7018	31.1435	2	4	4	46.4286	3	21	3	15	42	21	15	36	1	0	0	0	1	0	0	0	0	0	1	0	0	0	3.5	1	7	1	5	3
193	31	1	1	2	1.6256	39.9852	1	3	4	92.8571	7	15	12	19	53	22	11	33	0	0	0	1	0	0	0	0	0	0	1	0	0	0	4.41667	2.33333	5	4	6.33333	2
194	31	1	1	1	1.6256	30.7579	2	4	7	100	15	15	21	21	72	19	15	34	1	0	0	0	1	0	0	0	0	0	0	0	0	1	6	5	5	7	7	3
195	35	1	1	2	1.524	57.0866	2	4	5	100	21	21	21	21	84	25	18	43	1	0	0	0	1	0	0	0	0	0	0	1	0	0	7	7	7	7	7	3
196	37	1	1	1	1.524	37.4016	2	5	6	89.2857	15	18	14	21	68	26	20	46	1	0	0	0	0	1	0	0	0	0	0	0	1	0	5.66667	5	6	4.66667	7	3
197	53	1	1	3	1.6764	40.5631	2	4	6	39.2857	18	13	13	10	54	23	10	33	1	0	0	0	1	0	0	0	0	0	0	0	1	0	4.5	6	4.33333	4.33333	3.33333	3
198	49	1	1	4	1.6256	33.8337	3	5	1	50	3	15	3	3	24	21	18	39	0	1	0	0	0	1	0	0	0	0	0	0	0	0	2	1	5	1	1	3
199	45	1	1	1	1.7526	34.2349	2	4	7	85.7143	21	21	21	21	84	27	25	52	1	0	0	0	1	0	0	0	0	0	0	0	0	1	7	7	7	7	7	3
200	35	1	1	3	1.5748	38.1001	3	3	1	71.4286	15	10	3	21	49	20	14	34	0	1	0	1	0	0	0	0	0	0	0	0	0	0	4.08333	5	3.33333	1	7	2
201	40	1	1	2	1.6002	32.4959	2	5	1	92.8571	17	21	21	21	80	27	23	50	1	0	0	0	0	1	0	0	0	0	0	0	0	0	6.66667	5.66667	7	7	7	3
202	44	1	1	4	1.6256	35.6791	2	5	1	100	21	3	9	21	54	22	11	33	1	0	0	0	0	1	0	0	0	0	0	0	0	0	4.5	7	1	3	7	3
203	29	1	1	1	1.7018	31.7311	2	4	4	57.1429	15	21	19	21	76	16	11	27	1	0	0	0	1	0	0	0	0	0	1	0	0	0	6.33333	5	7	6.33333	7	3
204	30	1	1	1	1.8288	35.5424	1	5	4	50	16	20	21	21	78	28	23	51	0	0	0	0	0	1	0	0	0	0	1	0	0	0	6.5	5.33333	6.66667	7	7	3
205	51	1	1	1	1.6764	26.8432	3	5	7	100	15	21	15	21	72	33	19	52	0	1	0	0	0	1	0	0	0	0	0	0	0	1	6	5	7	5	7	3
206	54	1	3	3	1.6764	29.8258	3	4	3	85.7143	18	19	19	9	65	29	23	52	0	1	0	0	1	0	0	1	0	1	0	0	0	0	5.41667	6	6.33333	6.33333	3	3
207	63	1	1	3	1.6764	38.7736	1	1	7	100	15	13	19	12	59	19	15	34	0	0	0	0	0	0	0	0	0	0	0	0	0	1	4.91667	5	4.33333	6.33333	4	1
208	40	1	1	2	1.6256	39.3701	2	4	6	42.8571	18	16	12	18	64	25	17	42	1	0	0	0	1	0	0	0	0	0	0	0	1	0	5.33333	6	5.33333	4	6	3
209	53	1	1	1	1.5748	38.1001	1	5	4	100	18	16	13	19	66	25	16	41	0	0	0	0	0	1	0	0	0	0	1	0	0	0	5.5	6	5.33333	4.33333	6.33333	3
210	39	1	1	2	1.6764	36.984	2	4	7	100	21	19	20	21	81	26	19	45	1	0	0	0	1	0	0	0	0	0	0	0	0	1	6.75	7	6.33333	6.66667	7	3
211	36	1	1	3	1.5494	38.7247	2	4	1	100	15	15	16	11	57	30	7	37	1	0	0	0	1	0	0	0	0	0	0	0	0	0	4.75	5	5	5.33333	3.66667	3
212	27	1	1	2	1.6002	40.6199	2	5	1	-50	6	4	5	9	24	25	16	41	1	0	0	0	0	1	0	0	0	0	0	0	0	0	2	2	1.33333	1.66667	3	3
213	30	1	1	3	1.6764	39.3701	2	3	7	100	20	19	17	12	68	25	19	44	1	0	0	1	0	0	0	0	0	0	0	0	0	1	5.66667	6.66667	6.33333	5.66667	4	2
214	33	1	1	2	1.7526	38.7995	1	3	7	89.2857	15	15	15	3	48	25	11	36	0	0	0	1	0	0	0	0	0	0	0	0	0	1	4	5	5	5	1	2
215	34	1	1	2	1.7272	45.1598	1	3	4	85.7143	15	21	9	15	60	21	13	34	0	0	0	1	0	0	0	0	0	0	1	0	0	0	5	5	7	3	5	2
216	42	1	1	1	1.7526	33.0937	2	3	4	85.7143	21	15	15	21	72	17	11	28	1	0	0	1	0	0	0	0	0	0	1	0	0	0	6	7	5	5	7	2
217	38	1	1	2	1.778	46.1192	#NULL!	3	4	82.1429	15	3	3	21	42	21	13	34	#NULL!	#NULL!	0	1	0	0	0	0	0	0	1	0	0	0	3.5	5	1	1	7	2
218	33	1	1	2	1.6002	38.7452	3	1	1	92.8571	21	21	3	21	66	21	13	34	0	1	0	0	0	0	0	0	0	0	0	0	0	0	5.5	7	7	1	7	1
219	52	1	1	1	1.5748	43.1801	3	1	1	89.2857	21	9	15	15	60	23	11	34	0	1	0	0	0	0	0	0	0	0	0	0	0	0	5	7	3	5	5	1
220	42	1	1	1	1.778	35.4331	2	3	1	100	21	15	15	15	66	23	15	38	1	0	0	1	0	0	0	0	0	0	0	0	0	0	5.5	7	5	5	5	2
221	44	1	1	2	1.7272	39.3701	2	3	1	89.2857	15	9	3	15	42	23	13	36	1	0	0	1	0	0	0	0	0	0	0	0	0	0	3.5	5	3	1	5	2
222	51	1	1	1	1.7018	39.9577	3	3	1	-35.7143	21	9	15	21	66	25	17	42	0	1	0	1	0	0	0	0	0	0	0	0	0	0	5.5	7	3	5	7	2
223	32	1	1	2	1.6256	39.9852	3	5	6	78.5714	15	19	19	15	68	25	20	45	0	1	0	0	0	1	0	0	0	0	0	0	1	0	5.66667	5	6.33333	6.33333	5	3
224	39	1	1	2	1.7272	37.0542	1	3	7	85.7143	15	3	3	21	42	27	13	40	0	0	0	1	0	0	0	0	0	0	0	0	0	1	3.5	5	1	1	7	2
225	52	1	2	1	1.7272	39.3701	1	1	1	89.2857	21	15	15	21	72	25	15	40	0	0	0	0	0	0	1	0	0	0	0	0	0	0	6	7	5	5	7	1
226	33	1	1	2	1.7272	43.4229	1	3	7	92.8571	15	3	9	21	48	25	17	42	0	0	0	1	0	0	0	0	0	0	0	0	0	1	4	5	1	3	7	2
227	31	1	1	2	1.7018	38.1949	1	3	7	100	15	3	9	9	36	25	13	38	0	0	0	1	0	0	0	0	0	0	0	0	0	1	3	5	1	3	3	2
228	33	1	1	2	1.6256	43.061	1	3	7	92.8571	21	21	21	21	84	21	17	38	0	0	0	1	0	0	0	0	0	0	0	0	0	1	7	7	7	7	7	2
229	30	1	1	2	1.7526	34.2349	1	3	7	100	15	15	9	21	60	21	15	36	0	0	0	1	0	0	0	0	0	0	0	0	0	1	5	5	5	3	7	2
230	32	1	1	1	1.7272	45.1598	1	1	7	92.8571	15	3	15	21	54	29	9	38	0	0	0	0	0	0	0	0	0	0	0	0	0	1	4.5	5	1	5	7	1
231	29	1	1	2	1.6764	33.4049	1	5	7	53.5714	18	20	18	15	71	29	20	49	0	0	0	0	0	1	0	0	0	0	0	0	0	1	5.91667	6	6.66667	6	5	3
232	33	1	1	1	1.6764	40.5631	2	3	4	100	9	9	9	9	36	27	13	40	1	0	0	1	0	0	0	0	0	0	1	0	0	0	3	3	3	3	3	2
233	30	1	1	1	1.6764	46.5283	1	1	4	85.7143	15	21	15	21	72	29	13	42	0	0	0	0	0	0	0	0	0	0	1	0	0	0	6	5	7	5	7	1
234	33	1	1	2	1.7526	44.5053	2	3	4	100	9	9	3	3	24	29	9	38	1	0	0	1	0	0	0	0	0	0	1	0	0	0	2	3	3	1	1	2
235	48	1	1	1	1.6002	38.7452	1	2	1	85.7143	21	21	15	21	78	29	15	44	0	0	1	0	0	0	0	0	0	0	0	0	0	0	6.5	7	7	5	7	1
236	52	1	1	1	1.778	40.4949	2	1	1	89.2857	21	21	21	21	84	25	11	36	1	0	0	0	0	0	0	0	0	0	0	0	0	0	7	7	7	7	7	1
237	55	1	1	1	1.7526	44.5053	2	2	1	100	21	21	21	21	84	31	15	46	1	0	1	0	0	0	0	0	0	0	0	0	0	0	7	7	7	7	7	1
238	36	1	2	2	1.7272	39.3701	1	2	1	-42.8571	15	9	9	21	54	27	11	38	0	0	1	0	0	0	1	0	0	0	0	0	0	0	4.5	5	3	3	7	1
239	35	1	1	2	1.8542	29.6624	2	4	4	100	20	15	14	16	65	29	20	49	1	0	0	0	1	0	0	0	0	0	1	0	0	0	5.41667	6.66667	5	4.66667	5.33333	3
240	35	1	1	1	1.7272	35.8962	2	2	1	96.4286	21	21	21	21	84	27	11	38	1	0	1	0	0	0	0	0	0	0	0	0	0	0	7	7	7	7	7	1
241	36	1	1	1	1.7272	40.528	1	2	7	-60.7143	9	9	9	21	48	27	11	38	0	0	1	0	0	0	0	0	0	0	0	0	0	1	4	3	3	3	7	1
242	37	1	1	1	1.7272	41.686	1	2	1	100	15	9	9	21	54	33	9	42	0	0	1	0	0	0	0	0	0	0	0	0	0	0	4.5	5	3	3	7	1
243	53	1	1	1	1.7272	43.4229	1	2	1	89.2857	21	21	21	21	84	27	9	36	0	0	1	0	0	0	0	0	0	0	0	0	0	0	7	7	7	7	7	1
244	33	1	1	1	1.7272	41.686	1	2	1	-78.5714	9	15	15	21	60	25	13	38	0	0	1	0	0	0	0	0	0	0	0	0	0	0	5	3	5	5	7	1
245	43	1	1	1	1.6256	41.8307	1	2	1	100	15	21	21	21	78	27	13	40	0	0	1	0	0	0	0	0	0	0	0	0	0	0	6.5	5	7	7	7	1
246	52	1	1	1	1.7272	42.8439	1	2	1	92.8571	15	15	9	21	60	33	17	50	0	0	1	0	0	0	0	0	0	0	0	0	0	0	5	5	5	3	7	1
247	51	1	1	2	1.7272	45.1598	1	2	1	89.2857	15	15	21	21	72	27	11	38	0	0	1	0	0	0	0	0	0	0	0	0	0	0	6	5	5	7	7	1
248	32	1	1	2	1.6764	40.5631	3	2	4	82.1429	9	15	3	9	36	15	13	28	0	1	1	0	0	0	0	0	0	0	1	0	0	0	3	3	5	1	3	1
249	31	1	1	2	1.6764	32.8084	2	5	4	100	21	21	9	21	72	31	17	48	1	0	0	0	0	1	0	0	0	0	1	0	0	0	6	7	7	3	7	3
250	32	1	1	1	1.7526	38.7995	3	4	7	-50	21	21	21	21	84	31	23	54	0	1	0	0	1	0	0	0	0	0	0	0	0	1	7	7	7	7	7	3
