# Supplementary material for: The relationships of family income and caste-status with religiousness: Mediation role of intolerance of uncertainty
Source: PLoS One. 2022 Aug 26;17(8):e0273174. doi: 10.1371/journal.pone.0273174 (PMC9417042; doi:10.1371/journal.pone.0273174)
Supplement: S2 File — (XLSX) [file pone.0273174.s005.xlsx]

## Sheet: Sheet1
id	age (yrs)	sex, male=1, female=2	religion, Hindu =1, Muslim=2, others=3	education, UG & Below =1, PG & above= 2	height (meters)	BMI	caste, GC=1, OBC=2, SC=3	income, above 1 lakh=1, 60 thousand - 1 lakh=2, 30 thousand - 60 thousand=3, 10 thousand - 30 thousand=4, below 10 thousand=5	risktake	LQ	REL_blf	REL_bond	REL_beh	REL_bel	REL_T	IUP	IUI	IUT	C1	C2	I1	I2	I3	I4	R1	R2	RT1	RT2	RT3	RT4	RT5	RT6	income_3C, above 60 thousand=1, 30 to 60 thousand=2, below 30 thousand=3	i_REL (REL_T/12)	i_BEL (REL_bel/3)	i_BON (REL_bond/3)	i_BEH (REL_beh/3)	i_BLG (REL_blg/3)
1	19	1	1	1	1.7018	28.2054	1	5	4	78.5714	12	15	12	14	53	28	19	47	0	0	0	0	0	1	0	0	0	0	1	0	0	0	3	4.41667	4	5	4	4.66667
2	19	1	1	1	1.5748	28.5751	2	5	1	96.4286	21	21	21	21	84	29	15	44	1	0	0	0	0	1	0	0	0	0	0	0	0	0	3	7	7	7	7	7
3	20	1	1	1	1.6764	29.2293	3	4	7	42.8571	3	3	3	3	12	29	17	46	0	1	0	0	1	0	0	0	0	0	0	0	0	1	3	1	1	1	1	1
4	19	1	1	1	1.651	39.3701	1	1	2	100	3	6	6	5	20	11	9	20	0	0	0	0	0	0	0	0	1	0	0	0	0	0	1	1.66667	1	2	2	1.66667
5	19	1	1	1	1.7272	26.0537	2	5	7	50	3	7	5	10	25	25	15	40	1	0	0	0	0	1	0	0	0	0	0	0	0	1	3	2.08333	1	2.33333	1.66667	3.33333
6	23	1	2	1	1.7526	41.0818	2	2	4	60.7143	3	15	15	15	48	24	11	35	1	0	1	0	0	0	1	0	0	0	1	0	0	0	1	4	1	5	5	5
7	19	1	1	1	1.778	36.5579	3	4	6	-57.1429	4	3	8	9	24	15	13	28	0	1	0	0	1	0	0	0	0	0	0	0	1	0	3	2	1.33333	1	2.66667	3
8	20	1	1	1	1.6764	29.8258	1	3	2	100	4	5	4	5	18	21	11	32	0	0	0	1	0	0	0	0	1	0	0	0	0	0	2	1.5	1.33333	1.66667	1.33333	1.66667
9	21	1	1	1	1.651	39.3701	2	5	2	-82.1429	5	3	15	3	26	21	10	31	1	0	0	0	0	1	0	0	1	0	0	0	0	0	3	2.16667	1.66667	1	5	1
10	18	1	1	1	1.7018	35.2568	2	4	3	100	5	4	5	5	19	11	9	20	1	0	0	0	1	0	0	0	0	1	0	0	0	0	3	1.58333	1.66667	1.33333	1.66667	1.66667
11	19	1	1	1	1.8034	33.2705	1	3	1	100	5	5	4	4	18	15	13	28	0	0	0	1	0	0	0	0	0	0	0	0	0	0	2	1.5	1.66667	1.66667	1.33333	1.33333
12	20	1	1	1	1.6764	36.984	1	1	5	-7.14286	5	14	10	12	41	18	12	30	0	0	0	0	0	0	0	0	0	0	0	1	0	0	1	3.41667	1.66667	4.66667	3.33333	4
13	20	1	1	1	1.6764	31.0189	3	4	4	53.5714	6	17	9	4	36	21	17	38	0	1	0	0	1	0	0	0	0	0	1	0	0	0	3	3	2	5.66667	3	1.33333
14	18	1	1	1	1.7526	34.2349	2	2	7	100	7	13	12	17	49	26	17	43	1	0	1	0	0	0	0	0	0	0	0	0	0	1	1	4.08333	2.33333	4.33333	4	5.66667
15	23	1	1	1	1.651	33.3131	3	5	7	53.5714	8	4	5	14	31	25	16	41	0	1	0	0	0	1	0	0	0	0	0	0	0	1	3	2.58333	2.66667	1.33333	1.66667	4.66667
16	19	1	1	1	1.6002	31.2461	3	4	7	78.5714	9	3	15	3	30	23	7	30	0	1	0	0	1	0	0	0	0	0	0	0	0	1	3	2.5	3	1	5	1
17	18	1	2	1	1.6256	33.8337	2	4	1	78.5714	9	9	21	3	42	17	19	36	1	0	0	0	1	0	1	0	0	0	0	0	0	0	3	3.5	3	3	7	1
18	19	1	1	1	1.8034	33.2705	3	3	7	-53.5714	9	12	21	19	61	23	19	42	0	1	0	1	0	0	0	0	0	0	0	0	0	1	2	5.08333	3	4	7	6.33333
19	17	1	1	1	1.7018	28.2054	3	4	7	100	9	15	15	3	42	21	7	28	0	1	0	0	1	0	0	0	0	0	0	0	0	1	3	3.5	3	5	5	1
20	17	1	1	1	1.7526	38.2289	2	3	4	100	10	15	13	13	51	22	17	39	1	0	0	1	0	0	0	0	0	0	1	0	0	0	2	4.25	3.33333	5	4.33333	4.33333
21	21	1	2	1	1.7526	39.3701	2	3	2	46.4286	10	20	19	7	56	18	10	28	1	0	0	1	0	0	1	0	1	0	0	0	0	0	2	4.66667	3.33333	6.66667	6.33333	2.33333
22	20	1	1	1	1.5748	33.0201	1	5	4	85.7143	11	9	3	9	32	19	13	32	0	0	0	0	0	1	0	0	0	0	1	0	0	0	3	2.66667	3.66667	3	1	3
23	20	1	1	1	1.651	30.2847	3	3	7	85.7143	12	21	15	21	69	26	16	42	0	1	0	1	0	0	0	0	0	0	0	0	0	1	2	5.75	4	7	5	7
24	19	1	2	1	1.7272	34.7383	1	5	7	-21.4286	13	17	15	7	52	27	11	38	0	0	0	0	0	1	1	0	0	0	0	0	0	1	3	4.33333	4.33333	5.66667	5	2.33333
25	20	1	1	1	1.651	35.1302	3	4	3	92.8571	13	21	12	6	52	28	21	49	0	1	0	0	1	0	0	0	0	1	0	0	0	0	3	4.33333	4.33333	7	4	2
26	21	1	1	1	1.5748	34.9251	1	4	3	100	13	21	16	12	62	19	24	43	0	0	0	0	1	0	0	0	0	1	0	0	0	0	3	5.16667	4.33333	7	5.33333	4
27	21	1	2	1	1.778	42.7447	1	4	7	78.5714	14	9	17	19	59	23	6	29	0	0	0	0	1	0	1	0	0	0	0	0	0	1	3	4.91667	4.66667	3	5.66667	6.33333
28	19	1	1	1	1.778	32.6209	3	3	6	78.5714	14	11	13	15	53	27	18	45	0	1	0	1	0	0	0	0	0	0	0	0	1	0	2	4.41667	4.66667	3.66667	4.33333	5
29	19	1	1	1	1.778	35.9955	1	5	6	25	14	12	11	12	49	23	10	33	0	0	0	0	0	1	0	0	0	0	0	0	1	0	3	4.08333	4.66667	4	3.66667	4
30	19	1	1	1	1.778	33.7458	1	2	7	78.5714	15	3	3	3	24	23	13	36	0	0	1	0	0	0	0	0	0	0	0	0	0	1	1	2	5	1	1	1
31	21	1	1	1	1.7526	37.0878	1	4	1	85.7143	15	3	15	3	36	21	15	36	0	0	0	0	1	0	0	0	0	0	0	0	0	0	3	3	5	1	5	1
32	18	1	1	1	1.6256	30.7579	1	4	7	71.4286	15	15	9	9	48	21	13	34	0	0	0	0	1	0	0	0	0	0	0	0	0	1	3	4	5	5	3	3
33	19	1	1	1	1.8034	42.1426	2	4	5	100	15	19	17	19	70	22	13	35	1	0	0	0	1	0	0	0	0	0	0	1	0	0	3	5.83333	5	6.33333	5.66667	6.33333
34	20	1	1	1	1.6256	29.5276	3	3	3	67.8571	16	10	16	13	55	25	16	41	0	1	0	1	0	0	0	0	0	1	0	0	0	0	2	4.58333	5.33333	3.33333	5.33333	4.33333
35	19	1	1	1	1.7526	42.7936	2	1	7	71.4286	16	21	15	17	69	29	17	46	1	0	0	0	0	0	0	0	0	0	0	0	0	1	1	5.75	5.33333	7	5	5.66667
36	19	1	2	1	1.651	33.3131	1	5	1	89.2857	17	21	19	18	75	24	9	33	0	0	0	0	0	1	1	0	0	0	0	0	0	0	3	6.25	5.66667	7	6.33333	6
37	18	1	1	1	1.7018	26.4426	3	5	7	71.4286	18	11	15	13	57	23	11	34	0	1	0	0	0	1	0	0	0	0	0	0	0	1	3	4.75	6	3.66667	5	4.33333
38	20	1	1	1	1.8034	29.3889	2	3	7	92.8571	18	15	17	9	59	30	11	41	1	0	0	1	0	0	0	0	0	0	0	0	0	1	2	4.91667	6	5	5.66667	3
39	19	1	1	1	1.6256	38.1398	3	4	7	85.7143	18	16	15	14	63	29	13	42	0	1	0	0	1	0	0	0	0	0	0	0	0	1	3	5.25	6	5.33333	5	4.66667
40	20	1	2	1	1.7018	32.3187	1	5	1	82.1429	18	19	13	9	59	24	16	40	0	0	0	0	0	1	1	0	0	0	0	0	0	0	3	4.91667	6	6.33333	4.33333	3
41	24	1	1	1	1.6256	30.7579	3	5	1	100	21	15	21	21	78	15	9	24	0	1	0	0	0	1	0	0	0	0	0	0	0	0	3	6.5	7	5	7	7
42	17	1	1	1	1.5748	31.7501	1	5	7	64.2857	21	20	18	19	78	24	21	45	0	0	0	0	0	1	0	0	0	0	0	0	0	1	3	6.5	7	6.66667	6	6.33333
43	17	1	1	1	1.651	30.2847	3	5	7	92.8571	21	21	15	21	78	19	11	30	0	1	0	0	0	1	0	0	0	0	0	0	0	1	3	6.5	7	7	5	7
44	16	1	1	1	1.778	36.5579	2	2	7	100	21	21	16	18	76	28	14	42	1	0	1	0	0	0	0	0	0	0	0	0	0	1	1	6.33333	7	7	5.33333	6
45	17	1	1	1	1.8288	27.3403	2	4	7	100	21	21	21	9	72	27	11	38	1	0	0	0	1	0	0	0	0	0	0	0	0	1	3	6	7	7	7	3
46	24	1	2	1	1.8288	36.0892	2	5	7	100	13	15	14	11	53	32	16	48	1	0	0	0	0	1	1	0	0	0	0	0	0	1	3	4.41667	4.33333	5	4.66667	3.66667
47	28	1	1	1	1.7272	32.4224	1	4	3	78.5714	15	21	11	14	61	25	13	38	0	0	0	0	1	0	0	0	0	1	0	0	0	0	3	5.08333	5	7	3.66667	4.66667
48	24	1	2	2	1.7018	34.6692	1	1	7	-100	15	21	21	21	78	12	5	17	0	0	0	0	0	0	1	0	0	0	0	0	0	1	1	6.5	5	7	7	7
49	27	1	2	1	1.651	39.3701	1	3	7	100	15	21	21	21	78	21	16	37	0	0	0	1	0	0	1	0	0	0	0	0	0	1	2	6.5	5	7	7	7
50	27	1	1	2	1.6256	38.1398	2	2	7	100	21	21	21	21	84	15	5	20	1	0	1	0	0	0	0	0	0	0	0	0	0	1	1	7	7	7	7	7
51	29	1	1	1	1.651	29.0733	3	5	7	71.4286	21	21	21	21	84	19	17	36	0	1	0	0	0	1	0	0	0	0	0	0	0	1	3	7	7	7	7	7
52	25	1	1	1	1.7018	38.1949	1	4	7	50	21	21	21	21	84	27	10	37	0	0	0	0	1	0	0	0	0	0	0	0	0	1	3	7	7	7	7	7
53	20	1	1	1	1.7272	37.6332	2	4	7	100	21	21	21	21	84	25	19	44	1	0	0	0	1	0	0	0	0	0	0	0	0	1	3	7	7	7	7	7
54	28	1	1	1	1.651	44.2156	1	4	7	100	21	21	21	21	84	25	19	44	0	0	0	0	1	0	0	0	0	0	0	0	0	1	3	7	7	7	7	7
55	18	1	1	1	1.778	44.9944	2	1	4	50	21	21	21	21	84	31	15	46	1	0	0	0	0	0	0	0	0	0	1	0	0	0	1	7	7	7	7	7
56	29	1	1	1	1.7526	42.7936	2	3	1	100	21	21	21	21	84	31	23	54	1	0	0	1	0	0	0	0	0	0	0	0	0	0	2	7	7	7	7	7
57	23	1	1	1	1.7526	37.0878	2	3	1	92.8571	21	21	21	21	84	33	17	50	1	0	0	1	0	0	0	0	0	0	0	0	0	0	2	7	7	7	7	7
58	21	1	1	1	1.7272	33.5804	2	3	1	100	21	21	21	21	84	35	23	58	1	0	0	1	0	0	0	0	0	0	0	0	0	0	2	7	7	7	7	7
59	26	1	1	1	1.7272	39.3701	1	3	7	100	21	21	21	21	84	35	23	58	0	0	0	1	0	0	0	0	0	0	0	0	0	1	2	7	7	7	7	7
60	26	1	1	1	1.8034	42.1426	2	2	7	100	21	21	21	21	84	35	24	59	1	0	1	0	0	0	0	0	0	0	0	0	0	1	1	7	7	7	7	7
61	29	1	1	1	1.7018	42.3081	2	3	5	85.7143	21	21	21	21	84	35	25	60	1	0	0	1	0	0	0	0	0	0	0	1	0	0	2	7	7	7	7	7
62	20	1	1	1	1.7272	28.3696	3	5	7	82.1429	3	3	3	3	12	19	9	28	0	1	0	0	0	1	0	0	0	0	0	0	0	1	3	1	1	1	1	1
63	25	1	1	1	1.7018	41.1329	2	4	7	71.4286	3	9	3	3	18	31	13	44	1	0	0	0	1	0	0	0	0	0	0	0	0	1	3	1.5	1	3	1	1
64	22	1	1	1	1.6764	33.4049	3	2	1	75	3	9	9	9	30	15	7	22	0	1	1	0	0	0	0	0	0	0	0	0	0	0	1	2.5	1	3	3	3
65	23	1	1	2	1.7526	30.8114	3	4	7	67.8571	5	7	6	3	21	25	14	39	0	1	0	0	1	0	0	0	0	0	0	0	0	1	3	1.75	1.66667	2.33333	2	1
66	23	1	1	1	1.7526	37.0878	1	5	5	100	6	6	4	3	19	13	11	24	0	0	0	0	0	1	0	0	0	0	0	1	0	0	3	1.58333	2	2	1.33333	1
67	26	1	1	1	1.778	46.1192	1	4	7	100	7	4	5	3	19	26	13	39	0	0	0	0	1	0	0	0	0	0	0	0	0	1	3	1.58333	2.33333	1.33333	1.66667	1
68	26	1	1	1	1.7018	34.0816	2	3	2	89.2857	7	7	6	10	30	14	9	23	1	0	0	1	0	0	0	0	1	0	0	0	0	0	2	2.5	2.33333	2.33333	2	3.33333
69	21	1	1	1	1.524	34.7769	3	4	5	100	8	15	3	3	29	18	10	28	0	1	0	0	1	0	0	0	0	0	0	1	0	0	3	2.41667	2.66667	5	1	1
70	19	1	1	1	1.651	30.8904	1	4	4	67.8571	9	15	21	15	60	13	15	28	0	0	0	0	1	0	0	0	0	0	1	0	0	0	3	5	3	5	7	5
71	24	1	1	1	1.7272	43.4229	2	4	7	100	9	21	21	21	72	29	25	54	1	0	0	0	1	0	0	0	0	0	0	0	0	1	3	6	3	7	7	7
72	21	1	1	1	1.6764	33.4049	2	2	3	-60.7143	11	11	11	9	42	17	17	34	1	0	1	0	0	0	0	0	0	1	0	0	0	0	1	3.5	3.66667	3.66667	3.66667	3
73	22	1	1	1	1.7272	30.1065	3	4	1	92.8571	11	13	11	11	46	27	13	40	0	1	0	0	1	0	0	0	0	0	0	0	0	0	3	3.83333	3.66667	4.33333	3.66667	3.66667
74	19	1	1	1	1.8288	37.1829	3	3	6	78.5714	13	11	6	20	50	25	12	37	0	1	0	1	0	0	0	0	0	0	0	0	1	0	2	4.16667	4.33333	3.66667	2	6.66667
75	19	1	1	1	1.6256	31.9882	2	5	7	50	13	15	16	14	58	29	18	47	1	0	0	0	0	1	0	0	0	0	0	0	0	1	3	4.83333	4.33333	5	5.33333	4.66667
76	25	1	1	1	1.7526	37.0878	1	4	4	85.7143	15	11	18	17	61	33	23	56	0	0	0	0	1	0	0	0	0	0	1	0	0	0	3	5.08333	5	3.66667	6	5.66667
77	25	1	1	2	1.778	32.0585	1	4	7	92.8571	15	11	19	21	66	30	19	49	0	0	0	0	1	0	0	0	0	0	0	0	0	1	3	5.5	5	3.66667	6.33333	7
78	21	1	1	1	1.3716	39.3701	2	1	5	67.8571	15	13	12	13	53	22	9	31	1	0	0	0	0	0	0	0	0	0	0	1	0	0	1	4.41667	5	4.33333	4	4.33333
79	22	1	1	1	1.8034	36.043	1	4	2	100	15	14	19	11	59	17	12	29	0	0	0	0	1	0	0	0	1	0	0	0	0	0	3	4.91667	5	4.66667	6.33333	3.66667
80	20	1	1	1	1.6764	31.0189	3	3	7	100	15	19	9	21	64	31	13	44	0	1	0	1	0	0	0	0	0	0	0	0	0	1	2	5.33333	5	6.33333	3	7
81	20	1	1	1	1.5748	38.1001	3	4	1	78.5714	15	21	12	15	63	31	19	50	0	1	0	0	1	0	0	0	0	0	0	0	0	0	3	5.25	5	7	4	5
82	18	1	1	1	1.6256	27.6821	1	5	7	53.5714	15	21	15	21	72	23	21	44	0	0	0	0	0	1	0	0	0	0	0	0	0	1	3	6	5	7	5	7
83	26	1	1	1	1.6256	31.373	3	4	7	64.2857	15	21	15	21	72	32	21	53	0	1	0	0	1	0	0	0	0	0	0	0	0	1	3	6	5	7	5	7
84	19	1	3	1	1.8034	19.9623	1	4	1	50	15	21	21	9	66	9	9	18	0	0	0	0	1	0	0	1	0	0	0	0	0	0	3	5.5	5	7	7	3
85	21	1	1	1	1.7018	31.1435	2	4	6	71.4286	16	12	6	13	47	29	19	48	1	0	0	0	1	0	0	0	0	0	0	0	1	0	3	3.91667	5.33333	4	2	4.33333
86	20	1	1	1	1.7526	44.5053	2	1	6	71.4286	16	12	10	7	45	24	18	42	1	0	0	0	0	0	0	0	0	0	0	0	1	0	1	3.75	5.33333	4	3.33333	2.33333
87	18	1	1	1	1.7018	30.5559	1	5	3	92.8571	16	17	15	20	68	26	17	43	0	0	0	0	0	1	0	0	0	1	0	0	0	0	3	5.66667	5.33333	5.66667	5	6.66667
88	21	1	1	1	1.7272	31.2645	3	5	1	92.8571	16	18	17	20	71	31	19	50	0	1	0	0	0	1	0	0	0	0	0	0	0	0	3	5.91667	5.33333	6	5.66667	6.66667
89	19	1	1	1	1.6764	38.7736	2	1	6	100	17	8	9	12	46	32	15	47	1	0	0	0	0	0	0	0	0	0	0	0	1	0	1	3.83333	5.66667	2.66667	3	4
90	24	1	1	1	1.7272	37.6332	2	2	1	100	17	9	9	21	56	22	9	31	1	0	1	0	0	0	0	0	0	0	0	0	0	0	1	4.66667	5.66667	3	3	7
91	25	1	1	1	1.6764	38.7736	1	5	7	78.5714	17	17	17	17	68	33	22	55	0	0	0	0	0	1	0	0	0	0	0	0	0	1	3	5.66667	5.66667	5.66667	5.66667	5.66667
92	18	1	1	1	1.7272	31.2645	2	5	7	53.5714	17	20	18	14	69	25	15	40	1	0	0	0	0	1	0	0	0	0	0	0	0	1	3	5.75	5.66667	6.66667	6	4.66667
93	24	1	1	1	1.7272	29.5276	2	5	1	100	17	21	9	18	65	31	17	48	1	0	0	0	0	1	0	0	0	0	0	0	0	0	3	5.41667	5.66667	7	3	6
94	25	1	1	1	1.6256	36.9094	3	4	3	100	18	16	17	21	72	25	14	39	0	1	0	0	1	0	0	0	0	1	0	0	0	0	3	6	6	5.33333	5.66667	7
95	22	1	1	1	1.8034	34.3795	2	4	4	-100	18	21	18	21	78	18	6	24	1	0	0	0	1	0	0	0	0	0	1	0	0	0	3	6.5	6	7	6	7
96	22	1	1	2	1.651	33.3131	3	3	4	100	19	18	9	12	58	25	15	40	0	1	0	1	0	0	0	0	0	0	1	0	0	0	2	4.83333	6.33333	6	3	4
97	29	1	1	2	1.7018	38.1949	1	2	7	50	20	15	20	21	76	20	12	32	0	0	1	0	0	0	0	0	0	0	0	0	0	1	1	6.33333	6.66667	5	6.66667	7
98	29	1	1	2	1.651	32.7075	1	4	6	67.8571	20	16	19	15	70	25	10	35	0	0	0	0	1	0	0	0	0	0	0	0	1	0	3	5.83333	6.66667	5.33333	6.33333	5
99	22	1	1	1	1.7526	32.5231	3	3	7	-14.2857	21	9	9	15	54	27	12	39	0	1	0	1	0	0	0	0	0	0	0	0	0	1	2	4.5	7	3	3	5
100	18	1	1	1	1.7018	30.5559	3	4	1	100	21	15	3	15	54	28	15	43	0	1	0	0	1	0	0	0	0	0	0	0	0	0	3	4.5	7	5	1	5
101	21	1	1	1	1.5494	33.5614	3	3	2	100	21	15	3	15	54	31	22	53	0	1	0	1	0	0	0	0	1	0	0	0	0	0	2	4.5	7	5	1	5
102	21	1	1	1	1.7526	34.8054	1	2	7	28.5714	21	15	15	21	72	21	17	38	0	0	1	0	0	0	0	0	0	0	0	0	0	1	1	6	7	5	5	7
103	26	1	1	1	1.7526	37.0878	2	4	4	78.5714	21	15	19	19	74	31	23	54	1	0	0	0	1	0	0	0	0	0	1	0	0	0	3	6.16667	7	5	6.33333	6.33333
104	20	1	1	1	1.7272	30.1065	2	5	7	92.8571	21	16	21	19	77	27	15	42	1	0	0	0	0	1	0	0	0	0	0	0	0	1	3	6.41667	7	5.33333	7	6.33333
105	27	1	1	2	1.6764	36.3875	2	2	4	71.4286	21	17	16	21	75	22	14	36	1	0	1	0	0	0	0	0	0	0	1	0	0	0	1	6.25	7	5.66667	5.33333	7
106	21	1	1	1	1.5748	52.0701	2	3	7	100	21	17	21	21	80	35	25	60	1	0	0	1	0	0	0	0	0	0	0	0	0	1	2	6.66667	7	5.66667	7	7
107	19	1	1	1	1.7018	28.793	3	4	4	92.8571	21	18	19	19	77	21	12	33	0	1	0	0	1	0	0	0	0	0	1	0	0	0	3	6.41667	7	6	6.33333	6.33333
108	24	1	1	1	1.7526	42.223	2	3	7	78.5714	21	18	21	21	81	31	22	53	1	0	0	1	0	0	0	0	0	0	0	0	0	1	2	6.75	7	6	7	7
109	24	1	1	1	1.7018	42.3081	2	3	4	100	21	18	21	21	81	35	25	60	1	0	0	1	0	0	0	0	0	0	1	0	0	0	2	6.75	7	6	7	7
110	29	1	1	2	1.7272	37.6332	2	4	7	78.5714	21	19	19	21	80	34	25	59	1	0	0	0	1	0	0	0	0	0	0	0	0	1	3	6.66667	7	6.33333	6.33333	7
111	24	1	1	1	1.8034	44.3607	2	4	7	85.7143	21	19	20	19	79	35	22	57	1	0	0	0	1	0	0	0	0	0	0	0	0	1	3	6.58333	7	6.33333	6.66667	6.33333
112	26	1	1	1	1.7018	39.9577	2	4	6	71.4286	21	19	20	21	81	32	20	52	1	0	0	0	1	0	0	0	0	0	0	0	1	0	3	6.75	7	6.33333	6.66667	7
113	29	1	1	1	1.778	40.4949	2	1	7	85.7143	21	20	19	20	80	34	25	59	1	0	0	0	0	0	0	0	0	0	0	0	0	1	1	6.66667	7	6.66667	6.33333	6.66667
114	20	1	1	1	1.4224	40.7762	2	5	2	100	21	20	19	21	81	22	15	37	1	0	0	0	0	1	0	0	1	0	0	0	0	0	3	6.75	7	6.66667	6.33333	7
115	20	1	1	1	1.6256	29.5276	2	5	6	100	21	20	20	21	82	29	15	44	1	0	0	0	0	1	0	0	0	0	0	0	1	0	3	6.83333	7	6.66667	6.66667	7
116	18	1	1	1	1.6256	27.6821	3	4	3	92.8571	21	21	3	21	66	35	21	56	0	1	0	0	1	0	0	0	0	1	0	0	0	0	3	5.5	7	7	1	7
117	28	1	1	1	1.5748	31.1151	2	5	1	89.2857	21	21	13	15	70	27	25	52	1	0	0	0	0	1	0	0	0	0	0	0	0	0	3	5.83333	7	7	4.33333	5
118	24	1	1	1	1.6764	37.5805	2	4	1	85.7143	21	21	15	9	66	31	21	52	1	0	0	0	1	0	0	0	0	0	0	0	0	0	3	5.5	7	7	5	3
119	20	1	1	1	1.7272	44.0019	2	4	7	100	21	21	16	21	79	33	25	58	1	0	0	0	1	0	0	0	0	0	0	0	0	1	3	6.58333	7	7	5.33333	7
120	26	1	1	2	1.7018	45.8338	2	1	7	100	21	21	17	21	80	35	25	60	1	0	0	0	0	0	0	0	0	0	0	0	0	1	1	6.66667	7	7	5.66667	7
121	22	1	1	1	1.8288	43.7445	2	4	7	92.8571	21	21	18	21	81	35	25	60	1	0	0	0	1	0	0	0	0	0	0	0	0	1	3	6.75	7	7	6	7
122	23	1	1	2	1.7526	45.6465	2	4	6	92.8571	21	21	20	18	80	34	25	59	1	0	0	0	1	0	0	0	0	0	0	0	1	0	3	6.66667	7	7	6.66667	6
123	28	1	1	2	1.7526	46.7876	2	3	7	78.5714	21	21	20	19	81	33	25	58	1	0	0	1	0	0	0	0	0	0	0	0	0	1	2	6.75	7	7	6.66667	6.33333
124	28	1	1	2	1.8034	44.3607	2	4	7	78.5714	21	21	21	20	83	34	24	58	1	0	0	0	1	0	0	0	0	0	0	0	0	1	3	6.91667	7	7	7	6.66667
125	18	1	1	1	1.7018	32.3187	2	3	7	-100	21	21	21	21	84	25	21	46	1	0	0	1	0	0	0	0	0	0	0	0	0	1	2	7	7	7	7	7
126	27	1	1	1	1.7272	43.4229	2	3	1	100	21	21	21	21	84	33	25	58	1	0	0	1	0	0	0	0	0	0	0	0	0	0	2	7	7	7	7	7
127	28	1	1	1	1.7018	44.6586	2	4	7	100	21	21	21	21	84	34	25	59	1	0	0	0	1	0	0	0	0	0	0	0	0	1	3	7	7	7	7	7
128	20	1	1	1	1.7018	28.2054	2	5	6	92.8571	3	3	3	3	12	35	25	60	1	0	0	0	0	1	0	0	0	0	0	0	1	0	3	1	1	1	1	1
129	22	1	1	1	1.651	30.2847	2	3	7	100	21	21	21	21	84	18	14	32	1	0	0	1	0	0	0	0	0	0	0	0	0	1	2	7	7	7	7	7
130	21	1	1	1	1.651	39.3701	3	5	3	100	21	21	21	21	84	21	15	36	0	1	0	0	0	1	0	0	0	1	0	0	0	0	3	7	7	7	7	7
131	23	1	1	2	1.6764	34.0014	1	4	7	92.8571	21	21	21	21	84	23	11	34	0	0	0	0	1	0	0	0	0	0	0	0	0	1	3	7	7	7	7	7
132	26	1	1	2	1.6764	36.3875	3	3	7	100	21	21	21	21	84	23	11	34	0	1	0	1	0	0	0	0	0	0	0	0	0	1	2	7	7	7	7	7
133	20	1	1	1	1.7018	29.9683	3	5	7	100	21	21	21	21	84	27	19	46	0	1	0	0	0	1	0	0	0	0	0	0	0	1	3	7	7	7	7	7
134	21	1	1	1	1.7018	28.793	2	5	7	100	21	21	21	21	84	27	19	46	1	0	0	0	0	1	0	0	0	0	0	0	0	1	3	7	7	7	7	7
135	22	1	1	2	1.8034	34.3795	2	5	4	85.7143	21	21	21	21	84	29	15	44	1	0	0	0	0	1	0	0	0	0	1	0	0	0	3	7	7	7	7	7
136	22	1	1	1	1.8288	36.0892	2	3	7	78.5714	21	21	21	21	84	31	21	52	1	0	0	1	0	0	0	0	0	0	0	0	0	1	2	7	7	7	7	7
137	23	1	1	2	1.6256	36.9094	3	4	1	100	#NULL!	15	15	11	#NULL!	20	15	35	0	1	0	0	1	0	0	0	0	0	0	0	0	0	3	#NULL!	#NULL!	5	5	3.66667
138	24	1	1	2	1.6764	32.8084	3	5	7	100	3	3	3	3	12	21	11	32	0	1	0	0	0	1	0	0	0	0	0	0	0	1	3	1	1	1	1	1
139	23	1	1	2	1.6764	30.4223	3	5	7	71.4286	3	3	9	21	36	19	5	24	0	1	0	0	0	1	0	0	0	0	0	0	0	1	3	3	1	1	3	7
140	22	1	2	2	1.6764	35.791	2	1	7	96.4286	3	7	4	21	35	16	9	25	1	0	0	0	0	0	1	0	0	0	0	0	0	1	1	2.91667	1	2.33333	1.33333	7
141	21	1	1	1	1.6764	28.0363	3	3	1	71.4286	3	15	3	9	30	9	10	19	0	1	0	1	0	0	0	0	0	0	0	0	0	0	2	2.5	1	5	1	3
142	20	1	1	1	1.6256	33.2185	3	5	6	100	4	5	7	3	19	16	11	27	0	1	0	0	0	1	0	0	0	0	0	0	1	0	3	1.58333	1.33333	1.66667	2.33333	1
143	23	1	1	2	1.6764	38.7736	3	3	1	100	4	9	6	7	26	23	18	41	0	1	0	1	0	0	0	0	0	0	0	0	0	0	2	2.16667	1.33333	3	2	2.33333
144	19	1	1	1	1.8288	32.8084	2	5	1	100	6	8	9	6	29	14	9	23	1	0	0	0	0	1	0	0	0	0	0	0	0	0	3	2.41667	2	2.66667	3	2
145	21	1	1	1	1.7526	37.6583	1	2	7	100	6	9	11	6	32	26	18	44	0	0	1	0	0	0	0	0	0	0	0	0	0	1	1	2.66667	2	3	3.66667	2
146	23	1	2	2	1.7526	31.9525	2	5	3	100	6	19	12	9	46	25	15	40	1	0	0	0	0	1	1	0	0	1	0	0	0	0	3	3.83333	2	6.33333	4	3
147	20	1	1	1	1.524	34.1207	3	3	7	85.7143	8	14	18	17	57	23	14	37	0	1	0	1	0	0	0	0	0	0	0	0	0	1	2	4.75	2.66667	4.66667	6	5.66667
148	21	1	1	1	1.7018	29.3807	2	5	7	85.7143	9	15	15	15	54	25	19	44	1	0	0	0	0	1	0	0	0	0	0	0	0	1	3	4.5	3	5	5	5
149	24	1	1	1	1.7018	38.1949	2	4	3	46.4286	9	16	16	17	58	19	10	29	1	0	0	0	1	0	0	0	0	1	0	0	0	0	3	4.83333	3	5.33333	5.33333	5.66667
150	22	1	1	2	1.7526	37.0878	2	2	3	92.8571	9	21	21	15	66	17	7	24	1	0	1	0	0	0	0	0	0	1	0	0	0	0	1	5.5	3	7	7	5
151	23	1	1	2	1.778	36.5579	1	4	6	71.4286	11	15	12	11	49	30	9	39	0	0	0	0	1	0	0	0	0	0	0	0	1	0	3	4.08333	3.66667	5	4	3.66667
152	22	1	1	2	1.7272	39.3701	2	3	6	100	11	16	#NULL!	16	#NULL!	29	11	40	1	0	0	1	0	0	0	0	0	0	0	0	1	0	2	#NULL!	3.66667	5.33333	#NULL!	5.33333
153	21	1	1	1	1.778	33.1834	2	5	7	85.7143	13	10	11	11	45	29	17	46	1	0	0	0	0	1	0	0	0	0	0	0	0	1	3	3.75	4.33333	3.33333	3.66667	3.66667
154	21	1	1	1	1.7272	33.0014	3	3	7	85.7143	13	13	15	13	54	30	15	45	0	1	0	1	0	0	0	0	0	0	0	0	0	1	2	4.5	4.33333	4.33333	5	4.33333
155	22	1	1	2	1.7018	31.7311	2	3	5	96.4286	13	20	20	21	74	24	10	34	1	0	0	1	0	0	0	0	0	0	0	1	0	0	2	6.16667	4.33333	6.66667	6.66667	7
156	19	1	1	1	1.8034	38.8156	2	2	5	-50	14	9	18	14	55	23	13	36	1	0	1	0	0	0	0	0	0	0	0	1	0	0	1	4.58333	4.66667	3	6	4.66667
157	20	1	1	1	1.7272	27.7906	2	3	1	-17.8571	14	11	16	7	48	17	15	32	1	0	0	1	0	0	0	0	0	0	0	0	0	0	2	4	4.66667	3.66667	5.33333	2.33333
158	21	1	1	1	1.6764	32.2119	3	4	7	100	15	10	5	7	37	10	8	18	0	1	0	0	1	0	0	0	0	0	0	0	0	1	3	3.08333	5	3.33333	1.66667	2.33333
159	20	1	1	1	1.7272	34.7383	2	3	7	50	15	12	11	14	52	17	15	32	1	0	0	1	0	0	0	0	0	0	0	0	0	1	2	4.33333	5	4	3.66667	4.66667
160	18	1	1	1	1.7272	27.2117	2	3	5	-85.7143	15	15	17	9	56	20	14	34	1	0	0	1	0	0	0	0	0	0	0	1	0	0	2	4.66667	5	5	5.66667	3
161	24	1	1	2	1.6764	38.177	3	3	7	100	15	20	19	18	72	26	15	41	0	1	0	1	0	0	0	0	0	0	0	0	0	1	2	6	5	6.66667	6.33333	6
162	21	1	1	1	1.6764	36.3875	1	4	7	100	15	21	9	21	66	29	13	42	0	0	0	0	1	0	0	0	0	0	0	0	0	1	3	5.5	5	7	3	7
163	21	1	1	1	1.6764	39.9666	2	3	7	100	15	21	15	15	66	29	11	40	1	0	0	1	0	0	0	0	0	0	0	0	0	1	2	5.5	5	7	5	5
164	21	1	1	2	1.7018	33.4939	3	5	7	100	15	21	15	15	66	34	20	54	0	1	0	0	0	1	0	0	0	0	0	0	0	1	3	5.5	5	7	5	5
165	23	1	1	1	1.7018	30.5559	3	3	7	71.4286	15	21	15	21	72	25	19	44	0	1	0	1	0	0	0	0	0	0	0	0	0	1	2	6	5	7	5	7
166	21	1	1	1	1.7272	34.7383	2	5	7	100	15	21	16	21	73	32	19	51	1	0	0	0	0	1	0	0	0	0	0	0	0	1	3	6.08333	5	7	5.33333	7
167	22	1	1	2	1.6764	32.8084	2	5	7	92.8571	15	21	18	20	74	31	20	51	1	0	0	0	0	1	0	0	0	0	0	0	0	1	3	6.16667	5	7	6	6.66667
168	21	1	1	1	1.7018	38.1949	1	5	7	92.8571	15	21	21	21	78	21	13	34	0	0	0	0	0	1	0	0	0	0	0	0	0	1	3	6.5	5	7	7	7
169	20	1	1	1	1.6764	32.8084	2	5	7	85.7143	16	7	9	3	35	24	15	39	1	0	0	0	0	1	0	0	0	0	0	0	0	1	3	2.91667	5.33333	2.33333	3	1
170	20	1	1	2	1.7272	31.8434	1	4	7	100	16	15	17	15	63	25	15	40	0	0	0	0	1	0	0	0	0	0	0	0	0	1	3	5.25	5.33333	5	5.66667	5
171	21	1	1	1	1.8288	34.4488	2	5	2	92.8571	17	10	19	20	66	29	17	46	1	0	0	0	0	1	0	0	1	0	0	0	0	0	3	5.5	5.66667	3.33333	6.33333	6.66667
172	21	1	1	1	1.7272	33.0014	2	3	2	100	17	15	19	20	71	28	21	49	1	0	0	1	0	0	0	0	1	0	0	0	0	0	2	5.91667	5.66667	5	6.33333	6.66667
173	25	1	1	2	1.0668	51.5561	3	3	6	71.4286	18	15	15	18	66	35	9	44	0	1	0	1	0	0	0	0	0	0	0	0	1	0	2	5.5	6	5	5	6
174	21	1	1	1	1.7526	34.8054	2	3	7	100	18	15	21	21	75	27	17	44	1	0	0	1	0	0	0	0	0	0	0	0	0	1	2	6.25	6	5	7	7
175	21	1	1	1	1.7018	30.5559	3	4	7	100	18	18	14	20	70	31	17	48	0	1	0	0	1	0	0	0	0	0	0	0	0	1	3	5.83333	6	6	4.66667	6.66667
176	21	1	1	1	1.7526	35.376	1	4	7	100	18	21	15	21	75	27	17	44	0	0	0	0	1	0	0	0	0	0	0	0	0	1	3	6.25	6	7	5	7
177	22	1	1	1	1.651	27.2562	2	5	7	82.1429	19	16	13	19	67	29	17	46	1	0	0	0	0	1	0	0	0	0	0	0	0	1	3	5.58333	6.33333	5.33333	4.33333	6.33333
178	23	1	1	2	1.651	35.7359	2	5	7	100	21	15	9	3	48	26	13	39	1	0	0	0	0	1	0	0	0	0	0	0	0	1	3	4	7	5	3	1
179	25	1	1	2	1.6002	31.2461	1	3	7	78.5714	21	15	21	9	66	24	21	45	0	0	0	1	0	0	0	0	0	0	0	0	0	1	2	5.5	7	5	7	3
180	21	1	2	2	1.6002	37.4953	2	3	7	71.4286	21	15	21	15	72	27	19	46	1	0	0	1	0	0	1	0	0	0	0	0	0	1	2	6	7	5	7	5
181	24	1	1	2	1.7272	33.0014	3	4	7	100	21	15	21	21	78	23	11	34	0	1	0	0	1	0	0	0	0	0	0	0	0	1	3	6.5	7	5	7	7
182	22	1	1	2	1.6764	29.8258	2	5	7	100	21	16	21	21	79	27	18	45	1	0	0	0	0	1	0	0	0	0	0	0	0	1	3	6.58333	7	5.33333	7	7
183	22	1	1	1	1.8288	28.9808	3	5	7	78.5714	21	19	9	3	52	29	17	46	0	1	0	0	0	1	0	0	0	0	0	0	0	1	3	4.33333	7	6.33333	3	1
184	22	1	1	2	1.7018	32.9063	1	3	7	85.7143	21	21	9	3	54	27	15	42	0	0	0	1	0	0	0	0	0	0	0	0	0	1	2	4.5	7	7	3	1
185	21	1	2	1	1.7018	35.2568	2	5	7	100	21	21	15	12	69	29	15	44	1	0	0	0	0	1	1	0	0	0	0	0	0	1	3	5.75	7	7	5	4
186	22	1	1	1	1.524	36.0892	2	4	7	85.7143	21	21	18	21	81	25	21	46	1	0	0	0	1	0	0	0	0	0	0	0	0	1	3	6.75	7	7	6	7
187	24	1	1	2	1.7272	33.0014	2	4	7	100	21	21	21	9	72	23	7	30	1	0	0	0	1	0	0	0	0	0	0	0	0	1	3	6	7	7	7	3
188	21	1	1	1	1.6002	28.7464	1	5	7	-100	21	21	21	15	78	23	11	34	0	0	0	0	0	1	0	0	0	0	0	0	0	1	3	6.5	7	7	7	5
189	23	1	1	1	1.651	30.2847	3	5	7	100	21	21	21	21	84	14	14	28	0	1	0	0	0	1	0	0	0	0	0	0	0	1	3	7	7	7	7	7
190	23	1	1	2	1.5748	42.5451	2	4	3	100	21	21	21	21	84	22	15	37	1	0	0	0	1	0	0	0	0	1	0	0	0	0	3	7	7	7	7	7
191	22	1	1	2	1.7018	32.9063	1	3	7	96.4286	21	21	21	21	84	26	17	43	0	0	0	1	0	0	0	0	0	0	0	0	0	1	2	7	7	7	7	7
192	22	1	1	1	1.5494	30.9797	3	5	7	100	21	21	21	21	84	29	19	48	0	1	0	0	0	1	0	0	0	0	0	0	0	1	3	7	7	7	7	7
193	22	1	1	1	1.7272	34.7383	2	5	7	64.2857	21	21	21	21	84	31	11	42	1	0	0	0	0	1	0	0	0	0	0	0	0	1	3	7	7	7	7	7
194	21	1	1	1	1.4478	40.0608	1	2	7	75	21	21	21	21	84	27	15	42	0	0	1	0	0	0	0	0	0	0	0	0	0	1	1	7	7	7	7	7
195	20	1	1	1	1.651	33.3131	2	5	1	92.8571	19	5	15	21	60	22	12	34	1	0	0	0	0	1	0	0	0	0	0	0	0	0	3	5	6.33333	1.66667	5	7
196	22	1	2	1	1.6764	35.1945	2	5	7	39.2857	21	21	21	21	84	23	11	34	1	0	0	0	0	1	1	0	0	0	0	0	0	1	3	7	7	7	7	7
197	22	1	1	1	1.5748	28.5751	2	4	7	100	21	21	21	21	84	23	14	37	1	0	0	0	1	0	0	0	0	0	0	0	0	1	3	7	7	7	7	7
198	24	1	2	1	1.7272	43.4229	1	3	7	100	21	21	21	21	84	29	13	42	0	0	0	1	0	0	1	0	0	0	0	0	0	1	2	7	7	7	7	7
199	23	1	2	1	1.7272	31.8434	1	3	7	100	21	21	21	21	84	29	13	42	0	0	0	1	0	0	1	0	0	0	0	0	0	1	2	7	7	7	7	7
200	22	1	2	2	1.6764	32.8084	1	3	7	100	21	21	21	21	84	31	23	54	0	0	0	1	0	0	1	0	0	0	0	0	0	1	2	7	7	7	7	7
201	23	1	2	2	1.8288	30.0744	2	4	5	57.1429	21	21	21	21	84	33	17	50	1	0	0	0	1	0	1	0	0	0	0	1	0	0	3	7	7	7	7	7
202	21	1	2	1	1.778	32.0585	3	4	1	100	21	21	21	21	84	35	23	58	0	1	0	0	1	0	1	0	0	0	0	0	0	0	3	7	7	7	7	7
203	22	1	1	1	1.6256	32.6033	2	4	7	-100	6	7	4	9	26	12	14	26	1	0	0	0	1	0	0	0	0	0	0	0	0	1	3	2.16667	2	2.33333	1.33333	3
204	24	1	1	1	1.6764	36.984	2	4	1	100	7	15	13	15	50	13	13	26	1	0	0	0	1	0	0	0	0	0	0	0	0	0	3	4.16667	2.33333	5	4.33333	5
205	23	1	1	1	1.6002	33.7458	3	5	2	50	8	6	3	12	29	27	15	42	0	1	0	0	0	1	0	0	1	0	0	0	0	0	3	2.41667	2.66667	2	1	4
206	21	1	1	1	1.6764	35.791	1	4	7	71.4286	9	3	9	15	36	17	15	32	0	0	0	0	1	0	0	0	0	0	0	0	0	1	3	3	3	1	3	5
207	20	1	2	2	1.524	39.3701	2	3	7	100	9	21	9	15	54	27	15	42	1	0	0	1	0	0	1	0	0	0	0	0	0	1	2	4.5	3	7	3	5
208	20	1	1	1	1.7018	34.0816	2	5	7	85.7143	9	21	15	15	60	33	19	52	1	0	0	0	0	1	0	0	0	0	0	0	0	1	3	5	3	7	5	5
209	20	1	1	1	1.7272	41.686	2	5	7	71.4286	10	10	8	17	45	27	19	46	1	0	0	0	0	1	0	0	0	0	0	0	0	1	3	3.75	3.33333	3.33333	2.66667	5.66667
210	25	1	1	1	1.6764	31.0189	3	4	4	78.5714	11	10	5	7	33	26	11	37	0	1	0	0	1	0	0	0	0	0	1	0	0	0	3	2.75	3.66667	3.33333	1.66667	2.33333
211	23	1	3	1	1.8796	35.1139	3	5	4	-10.7143	11	14	15	5	45	23	15	38	0	1	0	0	0	1	0	1	0	0	1	0	0	0	3	3.75	3.66667	4.66667	5	1.66667
212	25	1	2	1	1.7018	36.432	2	4	7	100	15	9	21	15	60	19	15	34	1	0	0	0	1	0	1	0	0	0	0	0	0	1	3	5	5	3	7	5
213	21	1	1	1	1.7018	44.071	2	4	7	92.8571	15	21	15	15	66	30	17	47	1	0	0	0	1	0	0	0	0	0	0	0	0	1	3	5.5	5	7	5	5
214	28	1	1	2	1.6256	34.4488	2	4	7	100	15	21	15	21	72	27	15	42	1	0	0	0	1	0	0	0	0	0	0	0	0	1	3	6	5	7	5	7
215	29	1	1	1	1.8288	30.0744	1	3	6	100	15	21	21	21	78	27	9	36	0	0	0	1	0	0	0	0	0	0	0	0	1	0	2	6.5	5	7	7	7
216	20	1	1	1	1.8542	29.6624	3	#NULL!	3	-28.5714	17	7	14	21	59	22	15	37	0	1	#NULL!	#NULL!	#NULL!	#NULL!	0	0	0	1	0	0	0	0	#NULL!	4.91667	5.66667	2.33333	4.66667	7
217	25	1	1	1	1.6002	31.2461	2	5	7	100	17	15	3	12	47	16	16	32	1	0	0	0	0	1	0	0	0	0	0	0	0	1	3	3.91667	5.66667	5	1	4
218	20	1	1	1	1.651	33.3131	3	4	7	100	19	5	15	21	60	17	14	31	0	1	0	0	1	0	0	0	0	0	0	0	0	1	3	5	6.33333	1.66667	5	7
219	20	1	1	1	1.7018	35.2568	2	5	2	100	19	9	15	21	64	19	14	33	1	0	0	0	0	1	0	0	1	0	0	0	0	0	3	5.33333	6.33333	3	5	7
220	22	1	1	1	1.6002	32.4959	2	4	6	14.2857	19	17	8	9	53	23	16	39	1	0	0	0	1	0	0	0	0	0	0	0	1	0	3	4.41667	6.33333	5.66667	2.66667	3
221	21	1	1	1	#NULL!	#NULL!	2	4	7	100	19	21	21	21	82	23	14	37	1	0	0	0	1	0	0	0	0	0	0	0	0	1	3	6.83333	6.33333	7	7	7
222	21	1	1	1	1.7018	35.2568	2	5	1	100	21	13	17	21	72	29	15	44	1	0	0	0	0	1	0	0	0	0	0	0	0	0	3	6	7	4.33333	5.66667	7
223	18	1	2	1	1.7526	28.529	3	4	7	100	21	15	15	9	60	23	13	36	0	1	0	0	1	0	1	0	0	0	0	0	0	1	3	5	7	5	5	3
224	22	1	1	1	1.6002	28.1215	2	5	7	75	21	21	9	21	72	20	21	41	1	0	0	0	0	1	0	0	0	0	0	0	0	1	3	6	7	7	3	7
225	22	1	2	1	1.5748	25.4001	2	5	7	100	21	21	9	21	72	21	21	42	1	0	0	0	0	1	1	0	0	0	0	0	0	1	3	6	7	7	3	7
226	21	1	2	1	1.7272	33.5804	1	3	7	100	21	21	14	18	74	22	18	40	0	0	0	1	0	0	1	0	0	0	0	0	0	1	2	6.16667	7	7	4.66667	6
227	20	1	1	1	1.6002	42.4947	1	5	7	71.4286	21	21	15	15	72	27	20	47	0	0	0	0	0	1	0	0	0	0	0	0	0	1	3	6	7	7	5	5
228	20	1	1	1	1.6764	29.8258	2	5	1	28.5714	21	21	18	9	69	21	7	28	1	0	0	0	0	1	0	0	0	0	0	0	0	0	3	5.75	7	7	6	3
229	22	1	1	1	1.6256	42.4459	2	5	7	100	21	21	21	15	78	31	20	51	1	0	0	0	0	1	0	0	0	0	0	0	0	1	3	6.5	7	7	7	5
230	25	1	1	2	1.6256	39.9852	3	3	1	100	21	21	21	21	84	35	18	53	0	1	0	1	0	0	0	0	0	0	0	0	0	0	2	7	7	7	7	7
231	28	1	1	1	1.7272	41.686	2	3	1	100	9	12	21	3	45	25	13	38	1	0	0	1	0	0	0	0	0	0	0	0	0	0	2	3.75	3	4	7	1
232	23	1	1	1	1.6002	28.1215	2	#NULL!	1	89.2857	9	18	18	21	66	19	7	26	1	0	#NULL!	#NULL!	#NULL!	#NULL!	0	0	0	0	0	0	0	0	#NULL!	5.5	3	6	6	7
233	26	1	1	1	1.7272	43.4229	2	5	1	50	9	21	3	9	42	27	21	48	1	0	0	0	0	1	0	0	0	0	0	0	0	0	3	3.5	3	7	1	3
234	27	1	2	1	1.524	29.5276	1	5	1	78.5714	11	21	9	15	56	27	13	40	0	0	0	0	0	1	1	0	0	0	0	0	0	0	3	4.66667	3.66667	7	3	5
235	28	1	1	1	1.6002	28.1215	1	4	6	92.8571	13	15	21	8	57	21	10	31	0	0	0	0	1	0	0	0	0	0	0	0	1	0	3	4.75	4.33333	5	7	2.66667
236	24	1	1	1	1.6764	32.2119	2	4	3	46.4286	16	21	21	19	77	31	11	42	1	0	0	0	1	0	0	0	0	1	0	0	0	0	3	6.41667	5.33333	7	7	6.33333
237	22	1	1	2	1.6764	32.8084	2	5	7	85.7143	17	15	9	14	55	31	15	46	1	0	0	0	0	1	0	0	0	0	0	0	0	1	3	4.58333	5.66667	5	3	4.66667
238	28	1	1	1	1.5748	38.1001	1	4	7	78.5714	17	17	21	8	63	24	8	32	0	0	0	0	1	0	0	0	0	0	0	0	0	1	3	5.25	5.66667	5.66667	7	2.66667
239	24	1	1	1	1.651	25.4391	1	4	4	85.7143	20	14	18	9	61	18	10	28	0	0	0	0	1	0	0	0	0	0	1	0	0	0	3	5.08333	6.66667	4.66667	6	3
240	29	1	1	2	1.4986	41.3719	3	2	7	78.5714	21	21	6	9	57	33	16	49	0	1	1	0	0	0	0	0	0	0	0	0	0	1	1	4.75	7	7	2	3
241	23	1	1	1	1.6002	31.2461	3	5	5	46.4286	21	21	18	20	80	33	16	49	0	1	0	0	0	1	0	0	0	0	0	1	0	0	3	6.66667	7	7	6	6.66667
242	25	1	1	2	1.6256	27.6821	1	4	7	78.5714	21	21	21	21	84	25	15	40	0	0	0	0	1	0	0	0	0	0	0	0	0	1	3	7	7	7	7	7
243	28	1	1	1	1.524	32.8084	1	4	1	46.4286	21	21	21	21	84	27	15	42	0	0	0	0	1	0	0	0	0	0	0	0	0	0	3	7	7	7	7	7
244	29	1	1	1	1.7272	46.3177	2	3	7	92.8571	9	9	9	21	48	27	7	34	1	0	0	1	0	0	0	0	0	0	0	0	0	1	2	4	3	3	3	7
245	27	1	1	1	1.6764	31.6154	2	2	1	100	9	15	3	3	30	31	17	48	1	0	1	0	0	0	0	0	0	0	0	0	0	0	1	2.5	3	5	1	1
246	27	1	1	1	1.778	41.6198	1	2	7	85.7143	9	15	15	21	60	29	11	40	0	0	1	0	0	0	0	0	0	0	0	0	0	1	1	5	3	5	5	7
247	25	1	1	1	1.6764	32.2119	1	3	4	82.1429	9	21	9	21	60	25	13	38	0	0	0	1	0	0	0	0	0	0	1	0	0	0	2	5	3	7	3	7
248	26	1	1	1	1.778	42.1822	1	2	7	89.2857	15	3	9	21	48	31	13	44	0	0	1	0	0	0	0	0	0	0	0	0	0	1	1	4	5	1	3	7
249	28	1	1	1	1.651	43.6099	#NULL!	3	4	100	15	9	3	21	48	29	9	38	#NULL!	#NULL!	0	1	0	0	0	0	0	0	1	0	0	0	2	4	5	3	1	7
250	29	1	1	1	1.7272	37.6332	1	3	7	78.5714	15	15	3	15	48	35	17	52	0	0	0	1	0	0	0	0	0	0	0	0	0	1	2	4	5	5	1	5
251	27	1	1	1	1.7272	41.686	1	2	7	89.2857	15	15	15	21	66	29	9	38	0	0	1	0	0	0	0	0	0	0	0	0	0	1	1	5.5	5	5	5	7
252	28	1	1	1	1.651	36.3416	1	1	5	35.7143	15	16	17	19	67	9	7	16	0	0	0	0	0	0	0	0	0	0	0	1	0	0	1	5.58333	5	5.33333	5.66667	6.33333
253	28	1	1	1	1.7272	40.528	2	5	1	75	15	21	21	21	78	23	17	40	1	0	0	0	0	1	0	0	0	0	0	0	0	0	3	6.5	5	7	7	7
254	28	1	1	1	1.6002	31.2461	1	5	1	67.8571	21	21	19	21	82	27	13	40	0	0	0	0	0	1	0	0	0	0	0	0	0	0	3	6.83333	7	7	6.33333	7
255	27	1	2	2	1.6764	44.7387	1	4	7	67.8571	21	21	21	21	84	22	13	35	0	0	0	0	1	0	1	0	0	0	0	0	0	1	3	7	7	7	7	7
256	25	1	3	1	1.7272	30.1065	2	4	7	82.1429	21	21	21	21	84	29	15	44	1	0	0	0	1	0	0	1	0	0	0	0	0	1	3	7	7	7	7	7
257	18	1	3	1	1.5748	29.8451	2	5	5	100	21	21	21	21	84	31	19	50	1	0	0	0	0	1	0	1	0	0	0	1	0	0	3	7	7	7	7	7
258	27	1	3	1	1.6002	40.6199	3	5	5	100	21	21	21	21	84	31	19	50	0	1	0	0	0	1	0	1	0	0	0	1	0	0	3	7	7	7	7	7
259	28	1	3	1	1.651	42.3985	3	5	1	100	21	21	21	21	84	35	23	58	0	1	0	0	0	1	0	1	0	0	0	0	0	0	3	7	7	7	7	7
260	25	1	3	#NULL!	1.6002	32.4959	1	3	7	100	9	9	9	9	36	15	11	26	0	0	0	1	0	0	0	1	0	0	0	0	0	1	2	3	3	3	3	3
261	25	1	3	1	1.651	33.9188	1	4	5	64.2857	11	10	14	13	48	22	16	38	0	0	0	0	1	0	0	1	0	0	0	1	0	0	3	4	3.66667	3.33333	4.66667	4.33333
262	26	1	3	1	1.651	36.3416	2	4	4	85.7143	12	10	16	15	53	25	13	38	1	0	0	0	1	0	0	1	0	0	1	0	0	0	3	4.41667	4	3.33333	5.33333	5
263	24	1	3	2	1.6002	40.6199	3	5	6	75	13	13	20	20	66	28	18	46	0	1	0	0	0	1	0	1	0	0	0	0	1	0	3	5.5	4.33333	4.33333	6.66667	6.66667
264	22	1	3	1	1.778	41.6198	1	2	6	-78.5714	14	3	18	11	46	21	13	34	0	0	1	0	0	0	0	1	0	0	0	0	1	0	1	3.83333	4.66667	1	6	3.66667
265	23	1	3	1	1.524	32.8084	3	5	1	92.8571	15	9	15	15	54	31	25	56	0	1	0	0	0	1	0	1	0	0	0	0	0	0	3	4.5	5	3	5	5
266	25	1	3	1	1.7018	29.3807	1	4	5	92.8571	15	18	17	13	63	22	20	42	0	0	0	0	1	0	0	1	0	0	0	1	0	0	3	5.25	5	6	5.66667	4.33333
267	22	1	3	1	1.7272	30.6855	1	5	1	78.5714	15	20	20	21	76	23	13	36	0	0	0	0	0	1	0	1	0	0	0	0	0	0	3	6.33333	5	6.66667	6.66667	7
268	19	1	3	1	1.6256	34.4488	2	5	4	100	16	15	10	17	58	20	17	37	1	0	0	0	0	1	0	1	0	0	1	0	0	0	3	4.83333	5.33333	5	3.33333	5.66667
269	24	1	3	1	1.8288	32.8084	3	4	1	100	20	21	21	21	83	33	17	50	0	1	0	0	1	0	0	1	0	0	0	0	0	0	3	6.91667	6.66667	7	7	7
270	20	1	3	1	1.651	30.2847	1	4	5	89.2857	21	19	21	21	82	21	13	34	0	0	0	0	1	0	0	1	0	0	0	1	0	0	3	6.83333	7	6.33333	7	7
271	25	1	3	1	1.6256	29.5276	2	4	7	39.2857	21	20	19	18	78	20	16	36	1	0	0	0	1	0	0	1	0	0	0	0	0	1	3	6.5	7	6.66667	6.33333	6
272	27	1	3	1	1.6764	38.7736	2	2	6	100	21	20	20	21	82	30	21	51	1	0	1	0	0	0	0	1	0	0	0	0	1	0	1	6.83333	7	6.66667	6.66667	7
273	24	1	3	1	1.651	31.4961	3	5	7	100	21	21	9	15	66	31	17	48	0	1	0	0	0	1	0	1	0	0	0	0	0	1	3	5.5	7	7	3	5
274	28	1	3	2	1.6002	40.6199	2	4	5	100	21	21	19	21	82	29	21	50	1	0	0	0	1	0	0	1	0	0	0	1	0	0	3	6.83333	7	7	6.33333	7
275	19	1	3	1	1.7272	46.3177	1	4	5	-85.7143	21	21	20	18	80	20	13	33	0	0	0	0	1	0	0	1	0	0	0	1	0	0	3	6.66667	7	7	6.66667	6
276	23	1	3	1	1.651	36.3416	1	5	1	100	21	21	21	15	78	25	17	42	0	0	0	0	0	1	0	1	0	0	0	0	0	0	3	6.5	7	7	7	5
277	23	1	3	2	1.7272	34.7383	1	3	7	100	21	21	21	21	84	13	6	19	0	0	0	1	0	0	0	1	0	0	0	0	0	1	2	7	7	7	7	7
278	24	1	3	1	1.6764	44.1422	1	2	5	85.7143	21	21	21	21	84	17	5	22	0	0	1	0	0	0	0	1	0	0	0	1	0	0	1	7	7	7	7	7
279	28	1	1	2	1.8288	32.8084	3	4	1	100	3	3	3	3	12	35	25	60	0	1	0	0	1	0	0	0	0	0	0	0	0	0	3	1	1	1	1	1
280	27	1	1	2	1.651	36.3416	3	1	4	92.8571	3	3	3	3	12	35	25	60	0	1	0	0	0	0	0	0	0	0	1	0	0	0	1	1	1	1	1	1
281	24	1	2	2	1.6002	28.1215	3	5	4	92.8571	21	21	21	21	84	33	21	54	0	1	0	0	0	1	1	0	0	0	1	0	0	0	3	7	7	7	7	7
282	26	1	1	2	1.651	42.3985	3	4	4	100	21	21	21	21	84	35	25	60	0	1	0	0	1	0	0	0	0	0	1	0	0	0	3	7	7	7	7	7
283	24	1	1	1	1.7272	40.528	3	5	4	92.8571	3	3	3	3	12	28	18	46	0	1	0	0	0	1	0	0	0	0	1	0	0	0	3	1	1	1	1	1
284	25	1	1	1	1.6764	31.0189	3	5	4	85.7143	3	3	3	3	12	31	13	44	0	1	0	0	0	1	0	0	0	0	1	0	0	0	3	1	1	1	1	1
285	28	1	1	1	1.7272	35.8962	3	5	4	-32.1429	8	8	10	10	36	13	10	23	0	1	0	0	0	1	0	0	0	0	1	0	0	0	3	3	2.66667	2.66667	3.33333	3.33333
286	27	1	1	1	1.6002	40.6199	3	5	4	-14.2857	8	9	8	18	43	14	15	29	0	1	0	0	0	1	0	0	0	0	1	0	0	0	3	3.58333	2.66667	3	2.66667	6
287	25	1	1	2	1.7272	31.2645	3	5	4	100	9	3	3	3	18	29	13	42	0	1	0	0	0	1	0	0	0	0	1	0	0	0	3	1.5	3	1	1	1
288	25	1	1	1	1.6002	42.4947	3	5	1	-32.1429	9	5	4	8	26	15	12	27	0	1	0	0	0	1	0	0	0	0	0	0	0	0	3	2.16667	3	1.66667	1.33333	2.66667
289	23	1	1	1	1.7272	31.8434	3	5	4	71.4286	9	9	9	9	36	35	21	56	0	1	0	0	0	1	0	0	0	0	1	0	0	0	3	3	3	3	3	3
290	18	1	1	1	1.7272	40.528	2	4	7	71.4286	9	21	9	9	48	31	21	52	1	0	0	0	1	0	0	0	0	0	0	0	0	1	3	4	3	7	3	3
291	24	1	1	1	1.7272	28.9486	3	5	4	39.2857	11	13	9	11	44	24	7	31	0	1	0	0	0	1	0	0	0	0	1	0	0	0	3	3.66667	3.66667	4.33333	3	3.66667
292	22	1	1	2	1.7526	33.0937	3	5	4	92.8571	11	15	13	15	54	31	19	50	0	1	0	0	0	1	0	0	0	0	1	0	0	0	3	4.5	3.66667	5	4.33333	5
293	28	1	1	2	1.6002	37.4953	3	4	4	100	12	12	16	21	61	30	22	52	0	1	0	0	1	0	0	0	0	0	1	0	0	0	3	5.08333	4	4	5.33333	7
294	23	1	2	1	1.7018	35.2568	1	4	4	100	14	14	9	11	48	29	11	40	0	0	0	0	1	0	1	0	0	0	1	0	0	0	3	4	4.66667	4.66667	3	3.66667
295	22	1	1	1	1.778	25.3093	3	5	4	100	15	15	9	21	60	22	10	32	0	1	0	0	0	1	0	0	0	0	1	0	0	0	3	5	5	5	3	7
296	24	1	1	1	1.651	31.4961	3	5	4	100	15	21	15	21	72	27	14	41	0	1	0	0	0	1	0	0	0	0	1	0	0	0	3	6	5	7	5	7
297	18	1	1	1	1.5748	28.5751	#NULL!	5	4	100	16	19	19	19	73	31	21	52	#NULL!	#NULL!	0	0	0	1	0	0	0	0	1	0	0	0	3	6.08333	5.33333	6.33333	6.33333	6.33333
298	22	1	1	2	1.5748	31.7501	1	4	4	100	17	17	19	19	72	30	21	51	0	0	0	0	1	0	0	0	0	0	1	0	0	0	3	6	5.66667	5.66667	6.33333	6.33333
299	28	1	1	2	1.6764	29.8258	3	5	4	100	19	15	18	18	70	27	19	46	0	1	0	0	0	1	0	0	0	0	1	0	0	0	3	5.83333	6.33333	5	6	6
300	22	1	1	1	1.6002	31.2461	3	5	4	100	20	14	11	19	64	23	15	38	0	1	0	0	0	1	0	0	0	0	1	0	0	0	3	5.33333	6.66667	4.66667	3.66667	6.33333
301	20	1	1	1	1.5748	28.5751	2	5	4	100	20	21	19	19	79	31	23	54	1	0	0	0	0	1	0	0	0	0	1	0	0	0	3	6.58333	6.66667	7	6.33333	6.33333
302	25	1	1	1	1.7272	28.9486	1	4	4	100	20	21	21	21	83	30	22	52	0	0	0	0	1	0	0	0	0	0	1	0	0	0	3	6.91667	6.66667	7	7	7
303	24	1	1	1	1.7526	35.376	3	4	1	85.7143	21	15	15	21	72	35	23	58	0	1	0	0	1	0	0	0	0	0	0	0	0	0	3	6	7	5	5	7
304	24	1	2	1	1.6764	28.6328	1	4	7	21.4286	21	15	21	15	72	21	7	28	0	0	0	0	1	0	1	0	0	0	0	0	0	1	3	6	7	5	7	5
305	24	1	1	1	1.5494	36.143	3	5	4	14.2857	21	15	21	21	78	35	21	56	0	1	0	0	0	1	0	0	0	0	1	0	0	0	3	6.5	7	5	7	7
306	27	1	1	1	1.7272	34.7383	3	4	4	100	21	18	21	21	81	22	16	38	0	1	0	0	1	0	0	0	0	0	1	0	0	0	3	6.75	7	6	7	7
307	27	1	1	2	1.6764	39.3701	1	4	4	100	21	21	20	20	82	23	11	34	0	0	0	0	1	0	0	0	0	0	1	0	0	0	3	6.83333	7	7	6.66667	6.66667
308	28	1	3	2	1.5494	25.8164	3	5	4	100	21	21	21	21	84	28	17	45	0	1	0	0	0	1	0	1	0	0	1	0	0	0	3	7	7	7	7	7
309	23	1	1	1	1.7272	39.3701	3	4	4	92.8571	21	21	21	21	84	31	25	56	0	1	0	0	1	0	0	0	0	0	1	0	0	0	3	7	7	7	7	7
310	20	1	1	1	1.7018	36.432	3	5	7	85.7143	21	21	21	21	84	27	15	42	0	1	0	0	0	1	0	0	0	0	0	0	0	1	3	7	7	7	7	7
311	20	1	1	1	1.7272	35.8962	2	5	7	92.8571	21	21	21	21	84	27	19	46	1	0	0	0	0	1	0	0	0	0	0	0	0	1	3	7	7	7	7	7
312	21	1	1	1	1.651	36.3416	3	5	4	92.8571	3	3	3	9	18	19	17	36	0	1	0	0	0	1	0	0	0	0	1	0	0	0	3	1.5	1	1	1	3
313	21	1	1	1	1.5494	49.6967	2	4	3	71.4286	6	5	3	16	30	19	9	28	1	0	0	0	1	0	0	0	0	1	0	0	0	0	3	2.5	2	1.66667	1	5.33333
314	19	1	1	1	1.5494	51.6329	2	3	1	92.8571	7	11	10	5	33	21	11	32	1	0	0	1	0	0	0	0	0	0	0	0	0	0	2	2.75	2.33333	3.66667	3.33333	1.66667
315	22	1	1	1	1.651	48.4555	2	3	6	67.8571	8	18	9	12	47	26	13	39	1	0	0	1	0	0	0	0	0	0	0	0	1	0	2	3.91667	2.66667	6	3	4
316	19	1	1	1	1.6002	34.3707	2	3	1	89.2857	9	3	3	3	18	25	11	36	1	0	0	1	0	0	0	0	0	0	0	0	0	0	2	1.5	3	1	1	1
317	19	1	1	1	1.6002	37.4953	2	3	5	92.8571	9	9	6	10	34	21	10	31	1	0	0	1	0	0	0	0	0	0	0	1	0	0	2	2.83333	3	3	2	3.33333
318	21	1	1	1	1.7272	33.5804	3	2	7	85.7143	9	9	15	9	42	23	15	38	0	1	1	0	0	0	0	0	0	0	0	0	0	1	1	3.5	3	3	5	3
319	21	1	1	1	1.6256	27.6821	3	3	1	100	9	21	9	9	48	25	13	38	0	1	0	1	0	0	0	0	0	0	0	0	0	0	2	4	3	7	3	3
320	20	1	1	1	1.5494	52.2783	2	5	3	82.1429	10	12	7	4	33	20	16	36	1	0	0	0	0	1	0	0	0	1	0	0	0	0	3	2.75	3.33333	4	2.33333	1.33333
321	22	1	1	1	1.7526	37.0878	2	4	5	71.4286	10	14	14	10	48	27	20	47	1	0	0	0	1	0	0	0	0	0	0	1	0	0	3	4	3.33333	4.66667	4.66667	3.33333
322	21	1	1	1	1.5494	50.3421	2	5	5	46.4286	11	10	10	4	35	24	12	36	1	0	0	0	0	1	0	0	0	0	0	1	0	0	3	2.91667	3.66667	3.33333	3.33333	1.33333
323	21	1	1	1	1.778	39.3701	2	1	7	78.5714	11	17	11	12	51	19	13	32	1	0	0	0	0	0	0	0	0	0	0	0	0	1	1	4.25	3.66667	5.66667	3.66667	4
324	20	1	1	1	1.7272	34.1593	2	5	4	89.2857	12	7	12	19	50	27	20	47	1	0	0	0	0	1	0	0	0	0	1	0	0	0	3	4.16667	4	2.33333	4	6.33333
325	20	1	1	1	1.7272	28.9486	2	5	1	71.4286	12	14	6	3	35	20	11	31	1	0	0	0	0	1	0	0	0	0	0	0	0	0	3	2.91667	4	4.66667	2	1
326	23	1	1	1	1.6256	33.8337	1	4	6	92.8571	15	15	3	15	48	17	9	26	0	0	0	0	1	0	0	0	0	0	0	0	1	0	3	4	5	5	1	5
327	22	1	1	1	1.5494	31.6251	2	4	7	71.4286	15	15	15	15	60	17	15	32	1	0	0	0	1	0	0	0	0	0	0	0	0	1	3	5	5	5	5	5
328	20	1	1	1	1.778	42.1822	2	3	7	92.8571	15	15	20	16	66	21	12	33	1	0	0	1	0	0	0	0	0	0	0	0	0	1	2	5.5	5	5	6.66667	5.33333
329	21	1	1	1	1.7018	34.6692	2	3	6	92.8571	15	17	13	12	57	21	10	31	1	0	0	1	0	0	0	0	0	0	0	0	1	0	2	4.75	5	5.66667	4.33333	4
330	21	1	1	1	1.7526	33.0937	2	5	4	78.5714	15	20	20	6	61	11	16	27	1	0	0	0	0	1	0	0	0	0	1	0	0	0	3	5.08333	5	6.66667	6.66667	2
331	20	1	1	1	1.7272	33.5804	3	3	7	75	15	21	9	3	48	27	17	44	0	1	0	1	0	0	0	0	0	0	0	0	0	1	2	4	5	7	3	1
332	21	1	1	1	1.7018	38.1949	3	3	7	82.1429	15	21	21	21	78	23	22	45	0	1	0	1	0	0	0	0	0	0	0	0	0	1	2	6.5	5	7	7	7
333	20	1	1	1	1.778	30.9336	3	3	4	67.8571	16	13	12	12	53	21	9	30	0	1	0	1	0	0	0	0	0	0	1	0	0	0	2	4.41667	5.33333	4.33333	4	4
334	22	1	1	1	1.7272	38.2121	2	4	3	85.7143	16	19	14	3	52	27	11	38	1	0	0	0	1	0	0	0	0	1	0	0	0	0	3	4.33333	5.33333	6.33333	4.66667	1
335	22	1	2	1	1.7526	45.6465	2	5	3	21.4286	17	15	21	9	62	25	9	34	1	0	0	0	0	1	1	0	0	1	0	0	0	0	3	5.16667	5.66667	5	7	3
336	19	1	1	1	1.8288	41.0105	2	3	5	89.2857	19	16	17	17	69	18	8	26	1	0	0	1	0	0	0	0	0	0	0	1	0	0	2	5.75	6.33333	5.33333	5.66667	5.66667
337	21	1	1	1	1.9812	37.8558	1	3	4	92.8571	20	20	16	17	73	29	15	44	0	0	0	1	0	0	0	0	0	0	1	0	0	0	2	6.08333	6.66667	6.66667	5.33333	5.66667
338	18	1	1	1	1.651	42.3985	3	5	4	78.5714	20	21	18	21	80	30	23	53	0	1	0	0	0	1	0	0	0	0	1	0	0	0	3	6.66667	6.66667	7	6	7
339	21	1	1	1	1.5494	41.9517	3	5	4	60.7143	21	6	6	3	36	13	6	19	0	1	0	0	0	1	0	0	0	0	1	0	0	0	3	3	7	2	2	1
340	19	1	2	1	1.7018	32.9063	1	2	7	46.4286	21	17	21	18	77	25	5	30	0	0	1	0	0	0	1	0	0	0	0	0	0	1	1	6.41667	7	5.66667	7	6
341	22	1	1	1	1.7272	34.7383	2	3	5	-32.1429	21	21	9	9	60	31	19	50	1	0	0	1	0	0	0	0	0	0	0	1	0	0	2	5	7	7	3	3
342	20	1	1	1	1.778	36.5579	2	3	4	35.7143	21	21	17	9	68	20	8	28	1	0	0	1	0	0	0	0	0	0	1	0	0	0	2	5.66667	7	7	5.66667	3
343	19	2	1	1	1.5748	35.5601	1	4	3	92.8571	6	17	15	4	42	27	17	44	0	0	0	0	1	0	0	0	0	1	0	0	0	0	3	3.5	2	5.66667	5	1.33333
344	19	2	1	1	1.524	36.0892	1	4	3	92.8571	6	17	15	4	42	27	17	44	0	0	0	0	1	0	0	0	0	1	0	0	0	0	3	3.5	2	5.66667	5	1.33333
345	18	2	1	1	1.5494	26.4619	1	4	4	92.8571	12	15	12	14	53	28	19	47	0	0	0	0	1	0	0	0	0	0	1	0	0	0	3	4.41667	4	5	4	4.66667
346	17	2	1	1	1.524	27.5591	3	4	1	100	4	8	11	13	36	19	14	33	0	1	0	0	1	0	0	0	0	0	0	0	0	0	3	3	1.33333	2.66667	3.66667	4.33333
347	18	2	1	1	1.6256	27.6821	2	2	7	100	5	17	12	15	49	27	9	36	1	0	1	0	0	0	0	0	0	0	0	0	0	1	1	4.08333	1.66667	5.66667	4	5
348	19	2	1	1	1.5494	24.5256	2	3	4	100	6	16	10	3	35	25	19	44	1	0	0	1	0	0	0	0	0	0	1	0	0	0	2	2.91667	2	5.33333	3.33333	1
349	19	2	1	1	1.651	33.3131	1	5	4	85.7143	6	16	10	3	35	27	19	46	0	0	0	0	0	1	0	0	0	0	1	0	0	0	3	2.91667	2	5.33333	3.33333	1
350	17	2	1	1	1.6256	26.4518	1	4	3	-67.8571	8	18	12	14	52	29	17	46	0	0	0	0	1	0	0	0	0	1	0	0	0	0	3	4.33333	2.66667	6	4	4.66667
351	20	2	1	1	1.6002	27.4966	2	3	1	78.5714	8	19	10	18	55	26	11	37	1	0	0	1	0	0	0	0	0	0	0	0	0	0	2	4.58333	2.66667	6.33333	3.33333	6
352	20	2	1	1	1.5748	28.5751	1	4	5	89.2857	9	7	9	6	31	27	15	42	0	0	0	0	1	0	0	0	0	0	0	1	0	0	3	2.58333	3	2.33333	3	2
353	20	2	1	1	1.6002	30.6212	1	4	6	100	9	9	13	7	38	25	22	47	0	0	0	0	1	0	0	0	0	0	0	0	1	0	3	3.16667	3	3	4.33333	2.33333
354	19	2	2	1	1.524	26.2467	1	3	1	85.7143	9	11	12	10	42	24	18	42	0	0	0	1	0	0	1	0	0	0	0	0	0	0	2	3.5	3	3.66667	4	3.33333
355	18	2	1	1	1.6256	27.6821	1	4	5	100	9	16	15	6	46	19	7	26	0	0	0	0	1	0	0	0	0	0	0	1	0	0	3	3.83333	3	5.33333	5	2
356	18	2	2	1	1.6002	28.1215	2	4	6	67.8571	10	13	11	4	38	33	12	45	1	0	0	0	1	0	1	0	0	0	0	0	1	0	3	3.16667	3.33333	4.33333	3.66667	1.33333
357	18	2	1	1	1.5748	28.5751	2	4	1	100	11	16	12	11	50	22	15	37	1	0	0	0	1	0	0	0	0	0	0	0	0	0	3	4.16667	3.66667	5.33333	4	3.66667
358	18	2	1	1	1.5748	28.5751	3	1	7	100	12	12	14	13	51	25	20	45	0	1	0	0	0	0	0	0	0	0	0	0	0	1	1	4.25	4	4	4.66667	4.33333
359	18	2	1	1	1.524	32.1522	1	4	4	92.8571	12	15	11	16	54	34	18	52	0	0	0	0	1	0	0	0	0	0	1	0	0	0	3	4.5	4	5	3.66667	5.33333
360	18	2	1	1	1.651	32.7075	1	4	5	96.4286	14	17	15	19	65	21	11	32	0	0	0	0	1	0	0	0	0	0	0	1	0	0	3	5.41667	4.66667	5.66667	5	6.33333
361	17	2	1	1	1.524	23.622	3	3	7	64.2857	15	9	3	15	42	32	24	56	0	1	0	1	0	0	0	0	0	0	0	0	0	1	2	3.5	5	3	1	5
362	20	2	1	1	1.6764	31.0189	3	3	4	78.5714	15	18	12	9	54	23	17	40	0	1	0	1	0	0	0	0	0	0	1	0	0	0	2	4.5	5	6	4	3
363	20	2	3	1	1.524	32.8084	1	4	4	100	15	21	15	21	72	21	15	36	0	0	0	0	1	0	0	1	0	0	1	0	0	0	3	6	5	7	5	7
364	20	2	1	1	1.5748	31.7501	2	4	2	89.2857	15	21	18	21	75	27	14	41	1	0	0	0	1	0	0	0	1	0	0	0	0	0	3	6.25	5	7	6	7
365	20	2	1	1	1.6764	41.7561	1	4	4	92.8571	15	21	21	21	78	25	21	46	0	0	0	0	1	0	0	0	0	0	1	0	0	0	3	6.5	5	7	7	7
366	20	2	1	1	1.7018	35.2568	3	4	4	100	15	21	21	21	78	29	23	52	0	1	0	0	1	0	0	0	0	0	1	0	0	0	3	6.5	5	7	7	7
367	19	2	1	1	1.6002	29.3713	2	3	7	75	16	19	15	15	65	19	11	30	1	0	0	1	0	0	0	0	0	0	0	0	0	1	2	5.41667	5.33333	6.33333	5	5
368	19	2	1	1	1.651	30.2847	1	4	7	92.8571	16	21	21	21	79	26	20	46	0	0	0	0	1	0	0	0	0	0	0	0	0	1	3	6.58333	5.33333	7	7	7
369	18	2	1	1	1.524	26.2467	2	4	7	78.5714	18	17	16	13	64	29	15	44	1	0	0	0	1	0	0	0	0	0	0	0	0	1	3	5.33333	6	5.66667	5.33333	4.33333
370	20	2	1	1	1.6256	36.9094	1	4	4	67.8571	18	18	15	13	64	25	12	37	0	0	0	0	1	0	0	0	0	0	1	0	0	0	3	5.33333	6	6	5	4.33333
371	20	2	2	1	1.5748	28.5751	1	3	4	92.8571	18	18	21	11	68	15	13	28	0	0	0	1	0	0	1	0	0	0	1	0	0	0	2	5.66667	6	6	7	3.66667
372	20	2	1	1	1.524	28.2152	2	3	5	92.8571	18	19	17	12	66	28	17	45	1	0	0	1	0	0	0	0	0	0	0	1	0	0	2	5.5	6	6.33333	5.66667	4
373	20	2	1	1	1.5748	25.4001	1	2	4	85.7143	18	19	17	13	67	25	13	38	0	0	1	0	0	0	0	0	0	0	1	0	0	0	1	5.58333	6	6.33333	5.66667	4.33333
374	20	2	1	1	1.6256	30.1427	1	2	4	78.5714	19	18	19	14	70	23	15	38	0	0	1	0	0	0	0	0	0	0	1	0	0	0	1	5.83333	6.33333	6	6.33333	4.66667
375	20	2	1	1	1.5748	29.8451	1	3	4	89.2857	19	19	18	14	70	25	12	37	0	0	0	1	0	0	0	0	0	0	1	0	0	0	2	5.83333	6.33333	6.33333	6	4.66667
376	20	2	1	1	1.6256	29.5276	1	3	7	89.2857	19	20	18	19	76	29	11	40	0	0	0	1	0	0	0	0	0	0	0	0	0	1	2	6.33333	6.33333	6.66667	6	6.33333
377	21	2	3	1	1.5748	33.6551	3	2	1	100	19	21	21	9	70	23	19	42	0	1	1	0	0	0	0	1	0	0	0	0	0	0	1	5.83333	6.33333	7	7	3
378	19	2	1	1	1.7018	27.6178	2	4	7	89.2857	20	12	21	18	71	27	8	35	1	0	0	0	1	0	0	0	0	0	0	0	0	1	3	5.91667	6.66667	4	7	6
379	20	2	1	1	1.6256	27.6821	2	4	7	82.1429	20	13	16	18	67	28	11	39	1	0	0	0	1	0	0	0	0	0	0	0	0	1	3	5.58333	6.66667	4.33333	5.33333	6
380	19	2	2	1	1.651	28.4676	1	4	6	100	20	18	19	21	78	21	7	28	0	0	0	0	1	0	1	0	0	0	0	0	1	0	3	6.5	6.66667	6	6.33333	7
381	18	2	1	1	1.5748	26.6701	2	3	7	100	20	20	7	7	54	23	13	36	1	0	0	1	0	0	0	0	0	0	0	0	0	1	2	4.5	6.66667	6.66667	2.33333	2.33333
382	18	2	1	1	1.5748	29.8451	2	3	7	71.4286	20	20	13	6	59	15	21	36	1	0	0	1	0	0	0	0	0	0	0	0	0	1	2	4.91667	6.66667	6.66667	4.33333	2
383	18	2	1	1	1.6002	24.372	2	4	7	100	20	21	15	21	77	30	21	51	1	0	0	0	1	0	0	0	0	0	0	0	0	1	3	6.41667	6.66667	7	5	7
384	20	2	1	1	1.5748	34.9251	1	4	2	89.2857	20	21	21	21	83	30	17	47	0	0	0	0	1	0	0	0	1	0	0	0	0	0	3	6.91667	6.66667	7	7	7
385	19	2	1	1	1.6002	28.1215	1	5	7	89.2857	21	12	12	21	66	27	10	37	0	0	0	0	0	1	0	0	0	0	0	0	0	1	3	5.5	7	4	4	7
386	18	2	1	1	1.6764	31.6154	3	3	5	78.5714	21	15	9	15	60	29	11	40	0	1	0	1	0	0	0	0	0	0	0	1	0	0	2	5	7	5	3	5
387	20	2	1	1	1.6002	29.9962	2	4	7	100	21	15	15	21	72	21	13	34	1	0	0	0	1	0	0	0	0	0	0	0	0	1	3	6	7	5	5	7
388	25	2	2	1	1.5748	25.4001	2	5	7	100	21	21	21	21	84	31	17	48	1	0	0	0	0	1	1	0	0	0	0	0	0	1	3	7	7	7	7	7
389	28	2	1	2	1.524	32.8084	1	3	4	100	6	21	21	21	69	28	18	46	0	0	0	1	0	0	0	0	0	0	1	0	0	0	2	5.75	2	7	7	7
390	27	2	1	1	1.524	31.4961	2	2	7	100	11	6	3	6	26	12	14	26	1	0	1	0	0	0	0	0	0	0	0	0	0	1	1	2.16667	3.66667	2	1	2
391	25	2	1	1	#NULL!	#NULL!	1	1	4	46.4286	13	19	18	21	71	27	13	40	0	0	0	0	0	0	0	0	0	0	1	0	0	0	1	5.91667	4.33333	6.33333	6	7
392	24	2	1	1	1.524	31.4961	3	5	1	92.8571	15	21	9	21	66	29	23	52	0	1	0	0	0	1	0	0	0	0	0	0	0	0	3	5.5	5	7	3	7
393	24	2	1	1	1.5748	26.6701	3	5	1	53.5714	15	21	17	21	74	29	23	52	0	1	0	0	0	1	0	0	0	0	0	0	0	0	3	6.16667	5	7	5.66667	7
394	26	2	1	1	1.6256	25.8366	3	3	6	50	16	19	9	9	53	20	6	26	0	1	0	1	0	0	0	0	0	0	0	0	1	0	2	4.41667	5.33333	6.33333	3	3
395	25	2	1	1	1.6256	30.1427	3	5	5	100	20	14	19	15	68	30	21	51	0	1	0	0	0	1	0	0	0	0	0	1	0	0	3	5.66667	6.66667	4.66667	6.33333	5
396	25	2	1	1	1.6256	30.1427	1	5	7	39.2857	21	3	3	3	30	28	22	50	0	0	0	0	0	1	0	0	0	0	0	0	0	1	3	2.5	7	1	1	1
397	26	2	2	1	1.524	30.8399	1	3	4	100	21	8	19	19	67	21	7	28	0	0	0	1	0	0	1	0	0	0	1	0	0	0	2	5.58333	7	2.66667	6.33333	6.33333
398	25	2	1	1	1.651	32.7075	2	2	1	92.8571	21	9	21	21	72	29	11	40	1	0	1	0	0	0	0	0	0	0	0	0	0	0	1	6	7	3	7	7
399	27	2	1	1	1.6002	28.1215	1	5	7	92.8571	21	14	16	8	59	27	19	46	0	0	0	0	0	1	0	0	0	0	0	0	0	1	3	4.91667	7	4.66667	5.33333	2.66667
400	25	2	2	1	1.5748	26.6701	2	4	7	100	21	21	17	15	74	25	14	39	1	0	0	0	1	0	1	0	0	0	0	0	0	1	3	6.16667	7	7	5.66667	5
401	25	2	1	2	1.6002	29.9962	1	4	7	100	21	21	17	21	80	29	12	41	0	0	0	0	1	0	0	0	0	0	0	0	0	1	3	6.66667	7	7	5.66667	7
402	23	2	1	1	1.6256	28.2972	1	3	4	100	21	21	21	21	84	23	15	38	0	0	0	1	0	0	0	0	0	0	1	0	0	0	2	7	7	7	7	7
403	25	2	1	2	1.524	30.1837	1	4	7	100	21	21	21	21	84	31	19	50	0	0	0	0	1	0	0	0	0	0	0	0	0	1	3	7	7	7	7	7
404	27	2	1	2	1.6002	32.4959	1	3	2	39.2857	6	12	14	12	44	21	19	40	0	0	0	1	0	0	0	0	1	0	0	0	0	0	2	3.66667	2	4	4.66667	4
405	27	2	1	1	1.5748	34.9251	2	1	6	10.7143	10	13	5	9	37	27	21	48	1	0	0	0	0	0	0	0	0	0	0	0	1	0	1	3.08333	3.33333	4.33333	1.66667	3
406	28	2	1	1	1.6256	43.061	1	3	3	64.2857	14	12	11	17	54	21	12	33	0	0	0	1	0	0	0	0	0	1	0	0	0	0	2	4.5	4.66667	4	3.66667	5.66667
407	19	2	1	1	1.524	32.8084	2	3	7	85.7143	17	16	17	15	65	22	14	36	1	0	0	1	0	0	0	0	0	0	0	0	0	1	2	5.41667	5.66667	5.33333	5.66667	5
408	19	2	1	1	1.5748	31.7501	2	5	6	100	17	17	17	17	68	27	17	44	1	0	0	0	0	1	0	0	0	0	0	0	1	0	3	5.66667	5.66667	5.66667	5.66667	5.66667
409	22	2	1	2	1.6002	31.2461	2	3	7	85.7143	3	9	3	9	24	23	9	32	1	0	0	1	0	0	0	0	0	0	0	0	0	1	2	2	1	3	1	3
410	21	2	1	2	1.6256	35.064	1	3	5	78.5714	5	15	18	18	56	22	11	33	0	0	0	1	0	0	0	0	0	0	0	1	0	0	2	4.66667	1.66667	5	6	6
411	22	2	1	2	1.651	39.3701	2	3	7	85.7143	11	19	17	20	67	26	13	39	1	0	0	1	0	0	0	0	0	0	0	0	0	1	2	5.58333	3.66667	6.33333	5.66667	6.66667
412	20	2	1	2	1.6002	29.3713	1	5	7	71.4286	15	13	11	15	54	17	11	28	0	0	0	0	0	1	0	0	0	0	0	0	0	1	3	4.5	5	4.33333	3.66667	5
413	24	2	1	2	1.524	47.9003	2	4	3	96.4286	18	19	17	20	74	29	#NULL!	#NULL!	1	0	0	0	1	0	0	0	0	1	0	0	0	0	3	6.16667	6	6.33333	5.66667	6.66667
414	21	2	1	2	1.5748	30.4801	2	5	7	57.1429	18	21	19	14	72	20	12	32	1	0	0	0	0	1	0	0	0	0	0	0	0	1	3	6	6	7	6.33333	4.66667
415	22	2	1	2	1.6002	29.9962	1	4	1	85.7143	18	21	21	15	75	25	#NULL!	#NULL!	0	0	0	0	1	0	0	0	0	0	0	0	0	0	3	6.25	6	7	7	5
416	24	2	1	2	1.6002	29.9962	2	4	1	85.7143	18	21	21	15	75	27	#NULL!	#NULL!	1	0	0	0	1	0	0	0	0	0	0	0	0	0	3	6.25	6	7	7	5
417	20	2	1	2	1.6256	27.6821	2	4	1	57.1429	19	17	18	19	73	26	19	45	1	0	0	0	1	0	0	0	0	0	0	0	0	0	3	6.08333	6.33333	5.66667	6	6.33333
418	20	2	1	2	1.6764	36.984	1	4	7	60.7143	19	21	21	21	82	28	23	51	0	0	0	0	1	0	0	0	0	0	0	0	0	1	3	6.83333	6.33333	7	7	7
419	20	2	1	2	1.7018	27.0302	2	5	6	57.1429	20	21	19	15	75	18	12	30	1	0	0	0	0	1	0	0	0	0	0	0	1	0	3	6.25	6.66667	7	6.33333	5
420	23	2	1	2	1.4986	33.3645	3	5	7	57.1429	21	13	11	17	62	21	9	30	0	1	0	0	0	1	0	0	0	0	0	0	0	1	3	5.16667	7	4.33333	3.66667	5.66667
421	20	2	1	2	1.524	33.4646	2	5	7	75	21	17	15	15	68	23	11	34	1	0	0	0	0	1	0	0	0	0	0	0	0	1	3	5.66667	7	5.66667	5	5
422	25	2	1	1	1.49352	28.791	1	2	1	100	3	3	3	3	12	9	6	15	0	0	1	0	0	0	0	0	0	0	0	0	0	0	1	1	1	1	1	1
423	23	2	1	1	1.6002	28.1215	3	4	2	100	3	3	3	3	12	9	6	15	0	1	0	0	1	0	0	0	1	0	0	0	0	0	3	1	1	1	1	1
424	25	2	2	1	1.5494	35.4976	1	3	7	78.5714	18	12	20	20	70	29	9	38	0	0	0	1	0	0	1	0	0	0	0	0	0	1	2	5.83333	6	4	6.66667	6.66667
425	29	2	2	1	1.5494	41.9517	1	3	7	89.2857	18	12	20	20	70	29	9	38	0	0	0	1	0	0	1	0	0	0	0	0	0	1	2	5.83333	6	4	6.66667	6.66667
426	24	2	1	1	1.524	29.5276	2	2	7	-100	21	21	21	21	84	27	19	46	1	0	1	0	0	0	0	0	0	0	0	0	0	1	1	7	7	7	7	7
427	21	2	1	1	1.6256	27.6821	1	4	1	100	21	21	21	21	84	27	21	48	0	0	0	0	1	0	0	0	0	0	0	0	0	0	3	7	7	7	7	7
428	22	2	2	1	1.6002	28.1215	1	3	6	100	21	21	21	21	84	33	23	56	0	0	0	1	0	0	1	0	0	0	0	0	1	0	2	7	7	7	7	7
429	28	2	2	1	1.5494	38.7247	1	3	3	92.8571	#NULL!	15	16	15	#NULL!	28	18	46	0	0	0	1	0	0	1	0	0	1	0	0	0	0	2	#NULL!	#NULL!	5	5.33333	5
430	21	2	1	1	1.7018	28.2054	1	5	4	100	3	12	11	17	43	23	10	33	0	0	0	0	0	1	0	0	0	0	1	0	0	0	3	3.58333	1	4	3.66667	5.66667
431	29	2	3	1	1.4478	40.7515	2	3	4	92.8571	3	21	3	15	42	19	17	36	1	0	0	1	0	0	0	1	0	0	1	0	0	0	2	3.5	1	7	1	5
432	20	2	1	1	1.6256	24.6063	1	2	1	64.2857	3	21	9	15	48	31	19	50	0	0	1	0	0	0	0	0	0	0	0	0	0	0	1	4	1	7	3	5
433	20	2	1	1	1.6256	28.9124	1	4	1	50	7	7	7	7	28	17	11	28	0	0	0	0	1	0	0	0	0	0	0	0	0	0	3	2.33333	2.33333	2.33333	2.33333	2.33333
434	28	2	1	1	1.5748	27.3051	1	5	4	100	7	8	3	3	21	34	23	57	0	0	0	0	0	1	0	0	0	0	1	0	0	0	3	1.75	2.33333	2.66667	1	1
435	24	2	2	1	1.5748	31.7501	2	4	7	100	9	15	15	21	60	27	13	40	1	0	0	0	1	0	1	0	0	0	0	0	0	1	3	5	3	5	5	7
436	21	2	1	1	1.4732	30.5458	1	5	5	100	9	18	21	3	51	29	16	45	0	0	0	0	0	1	0	0	0	0	0	1	0	0	3	4.25	3	6	7	1
437	29	2	2	1	1.524	31.4961	2	5	1	42.8571	10	15	13	13	51	20	17	37	1	0	0	0	0	1	1	0	0	0	0	0	0	0	3	4.25	3.33333	5	4.33333	4.33333
438	20	2	1	2	1.5748	27.3051	1	3	7	85.7143	11	4	#NULL!	3	#NULL!	26	16	42	0	0	0	1	0	0	0	0	0	0	0	0	0	1	2	#NULL!	3.66667	1.33333	#NULL!	1
439	24	2	1	1	1.5748	33.6551	2	1	7	50	11	17	8	12	48	34	20	54	1	0	0	0	0	0	0	0	0	0	0	0	0	1	1	4	3.66667	5.66667	2.66667	4
440	26	2	1	1	1.524	29.5276	1	1	6	50	11	17	8	14	50	35	13	48	0	0	0	0	0	0	0	0	0	0	0	0	1	0	1	4.16667	3.66667	5.66667	2.66667	4.66667
441	25	2	2	1	1.6002	40.6199	1	2	5	100	12	18	10	5	45	17	12	29	0	0	1	0	0	0	1	0	0	0	0	1	0	0	1	3.75	4	6	3.33333	1.66667
442	22	2	1	1	1.6002	31.2461	2	4	2	100	12	21	21	21	75	27	13	40	1	0	0	0	1	0	0	0	1	0	0	0	0	0	3	6.25	4	7	7	7
443	24	2	1	2	1.5494	26.4619	1	4	5	100	15	15	9	6	45	22	14	36	0	0	0	0	1	0	0	0	0	0	0	1	0	0	3	3.75	5	5	3	2
444	24	2	1	2	1.6764	44.7387	2	4	7	100	15	16	17	12	60	32	24	56	1	0	0	0	1	0	0	0	0	0	0	0	0	1	3	5	5	5.33333	5.66667	4
445	25	2	1	1	1.6002	31.2461	2	5	7	100	16	17	12	17	62	20	8	28	1	0	0	0	0	1	0	0	0	0	0	0	0	1	3	5.16667	5.33333	5.66667	4	5.66667
446	28	2	1	1	1.524	36.0892	2	5	1	100	16	21	21	20	78	35	25	60	1	0	0	0	0	1	0	0	0	0	0	0	0	0	3	6.5	5.33333	7	7	6.66667
447	24	2	1	1	1.6256	29.5276	1	4	7	92.8571	19	20	21	21	81	30	23	53	0	0	0	0	1	0	0	0	0	0	0	0	0	1	3	6.75	6.33333	6.66667	7	7
448	22	2	1	1	1.6002	24.372	2	5	7	100	20	21	21	11	73	17	10	27	1	0	0	0	0	1	0	0	0	0	0	0	0	1	3	6.08333	6.66667	7	7	3.66667
449	18	2	1	1	1.3462	32.6846	1	5	6	100	20	21	21	19	81	34	23	57	0	0	0	0	0	1	0	0	0	0	0	0	1	0	3	6.75	6.66667	7	7	6.33333
450	27	2	2	1	1.5748	34.9251	1	4	4	89.2857	21	8	18	9	56	22	10	32	0	0	0	0	1	0	1	0	0	0	1	0	0	0	3	4.66667	7	2.66667	6	3
451	22	2	1	2	1.5494	29.0435	2	5	1	92.8571	21	15	10	15	61	30	20	50	1	0	0	0	0	1	0	0	0	0	0	0	0	0	3	5.08333	7	5	3.33333	5
452	28	2	1	1	1.524	29.5276	1	5	7	50	21	15	21	21	78	14	7	21	0	0	0	0	0	1	0	0	0	0	0	0	0	1	3	6.5	7	5	7	7
453	28	2	1	1	1.6002	28.1215	2	4	1	100	21	18	16	16	71	25	15	40	1	0	0	0	1	0	0	0	0	0	0	0	0	0	3	5.91667	7	6	5.33333	5.33333
454	26	2	1	1	1.6002	34.3707	1	4	3	50	21	21	#NULL!	17	#NULL!	23	#NULL!	#NULL!	0	0	0	0	1	0	0	0	0	1	0	0	0	0	3	#NULL!	7	7	#NULL!	5.66667
455	20	2	1	1	1.524	26.2467	3	1	7	100	21	21	11	12	65	26	16	42	0	1	0	0	0	0	0	0	0	0	0	0	0	1	1	5.41667	7	7	3.66667	4
456	28	2	1	2	1.6002	34.3707	1	5	1	100	21	21	20	21	83	33	21	54	0	0	0	0	0	1	0	0	0	0	0	0	0	0	3	6.91667	7	7	6.66667	7
457	20	2	1	1	1.6002	28.7464	1	4	3	50	21	21	21	15	78	21	9	30	0	0	0	0	1	0	0	0	0	1	0	0	0	0	3	6.5	7	7	7	5
458	27	2	2	1	1.8288	33.902	2	3	7	100	21	21	21	15	78	33	19	52	1	0	0	1	0	0	1	0	0	0	0	0	0	1	2	6.5	7	7	7	5
459	25	2	1	1	1.5748	31.1151	2	4	4	64.2857	15	21	9	9	54	31	17	48	1	0	0	0	1	0	0	0	0	0	1	0	0	0	3	4.5	5	7	3	3
460	20	2	1	1	1.6256	30.7579	2	#NULL!	4	64.2857	15	21	9	9	54	31	17	48	1	0	#NULL!	#NULL!	#NULL!	#NULL!	0	0	0	0	1	0	0	0	#NULL!	4.5	5	7	3	3
461	26	2	1	2	1.5748	31.1151	2	5	4	85.7143	21	21	21	21	84	31	17	48	1	0	0	0	0	1	0	0	0	0	1	0	0	0	3	7	7	7	7	7
462	25	2	1	2	1.5748	26.6701	2	5	7	85.7143	21	21	21	21	84	31	21	52	1	0	0	0	0	1	0	0	0	0	0	0	0	1	3	7	7	7	7	7
463	23	2	1	1	1.6764	31.0189	2	5	7	78.5714	21	21	21	21	84	33	15	48	1	0	0	0	0	1	0	0	0	0	0	0	0	1	3	7	7	7	7	7
464	24	2	1	1	1.6256	31.373	2	5	7	92.8571	21	21	21	21	84	33	15	48	1	0	0	0	0	1	0	0	0	0	0	0	0	1	3	7	7	7	7	7
465	25	2	1	1	1.6002	34.3707	2	4	1	-100	21	21	21	21	84	35	21	56	1	0	0	0	1	0	0	0	0	0	0	0	0	0	3	7	7	7	7	7
466	24	2	1	2	1.5748	24.765	3	5	3	100	9	15	21	21	66	21	11	32	0	1	0	0	0	1	0	0	0	1	0	0	0	0	3	5.5	3	5	7	7
467	29	2	2	1	1.524	30.1837	1	5	1	100	11	13	15	15	54	29	17	46	0	0	0	0	0	1	1	0	0	0	0	0	0	0	3	4.5	3.66667	4.33333	5	5
468	25	2	1	1	1.5748	25.4001	1	1	6	100	13	17	15	13	58	29	17	46	0	0	0	0	0	0	0	0	0	0	0	0	1	0	1	4.83333	4.33333	5.66667	5	4.33333
469	26	2	2	2	1.143	#NULL!	2	2	3	89.2857	15	13	8	20	56	20	17	37	1	0	1	0	0	0	1	0	0	1	0	0	0	0	1	4.66667	5	4.33333	2.66667	6.66667
470	28	2	1	2	1.6256	30.7579	2	4	4	57.1429	15	21	3	3	42	27	17	44	1	0	0	0	1	0	0	0	0	0	1	0	0	0	3	3.5	5	7	1	1
471	22	2	2	1	1.651	33.9188	1	4	1	64.2857	15	21	19	21	76	22	11	33	0	0	0	0	1	0	1	0	0	0	0	0	0	0	3	6.33333	5	7	6.33333	7
472	26	2	1	1	1.5748	19.05	1	3	7	100	15	21	21	21	78	29	15	44	0	0	0	1	0	0	0	0	0	0	0	0	0	1	2	6.5	5	7	7	7
473	28	2	1	2	1.6002	40.6199	3	2	1	100	15	21	21	21	78	31	23	54	0	1	1	0	0	0	0	0	0	0	0	0	0	0	1	6.5	5	7	7	7
474	25	2	1	1	1.6002	34.9956	2	3	7	67.8571	17	21	21	16	75	19	9	28	1	0	0	1	0	0	0	0	0	0	0	0	0	1	2	6.25	5.66667	7	7	5.33333
475	25	2	1	1	1.651	31.4961	2	5	1	78.5714	18	9	15	11	53	27	13	40	1	0	0	0	0	1	0	0	0	0	0	0	0	0	3	4.41667	6	3	5	3.66667
476	27	2	1	1	1.651	34.5245	2	4	1	100	18	21	18	21	78	27	13	40	1	0	0	0	1	0	0	0	0	0	0	0	0	0	3	6.5	6	7	6	7
477	26	2	1	2	1.524	32.8084	2	4	1	100	18	21	18	21	78	31	17	48	1	0	0	0	1	0	0	0	0	0	0	0	0	0	3	6.5	6	7	6	7
478	26	2	1	2	1.651	37.553	2	3	3	67.8571	19	20	20	21	80	16	7	23	1	0	0	1	0	0	0	0	0	1	0	0	0	0	2	6.66667	6.33333	6.66667	6.66667	7
479	27	2	1	2	1.5494	30.9797	3	3	1	100	21	15	21	15	72	23	14	37	0	1	0	1	0	0	0	0	0	0	0	0	0	0	2	6	7	5	7	5
480	25	2	1	2	1.651	27.8619	2	4	7	100	21	21	9	3	54	27	12	39	1	0	0	0	1	0	0	0	0	0	0	0	0	1	3	4.5	7	7	3	1
481	25	2	1	2	1.6764	33.4049	2	4	1	60.7143	21	21	21	3	66	15	9	24	1	0	0	0	1	0	0	0	0	0	0	0	0	0	3	5.5	7	7	7	1
482	25	2	1	2	1.5748	40.6401	2	5	1	100	21	21	21	9	72	23	11	34	1	0	0	0	0	1	0	0	0	0	0	0	0	0	3	6	7	7	7	3
483	22	2	3	1	1.651	30.2847	3	5	1	92.8571	21	9	15	15	60	29	23	52	0	1	0	0	0	1	0	1	0	0	0	0	0	0	3	5	7	3	5	5
484	18	2	3	1	1.524	29.5276	3	5	1	92.8571	21	9	15	15	60	29	23	52	0	1	0	0	0	1	0	1	0	0	0	0	0	0	3	5	7	3	5	5
485	22	2	3	1	1.6002	30.6212	3	5	4	100	21	21	21	21	84	18	14	32	0	1	0	0	0	1	0	1	0	0	1	0	0	0	3	7	7	7	7	7
486	27	2	3	1	1.524	32.8084	3	5	7	46.4286	21	21	21	21	84	35	24	59	0	1	0	0	0	1	0	1	0	0	0	0	0	1	3	7	7	7	7	7
487	19	2	3	1	1.5748	33.0201	3	5	7	100	21	21	21	21	84	35	25	60	0	1	0	0	0	1	0	1	0	0	0	0	0	1	3	7	7	7	7	7
488	18	2	3	1	1.5748	22.225	3	5	6	71.4286	21	21	21	21	84	35	25	60	0	1	0	0	0	1	0	1	0	0	0	0	1	0	3	7	7	7	7	7
489	17	2	3	1	1.524	19.685	3	5	5	100	21	21	21	21	84	35	25	60	0	1	0	0	0	1	0	1	0	0	0	1	0	0	3	7	7	7	7	7
490	28	2	3	1	1.524	34.1207	2	5	5	100	9	9	9	9	36	28	20	48	1	0	0	0	0	1	0	1	0	0	0	1	0	0	3	3	3	3	3	3
491	27	2	3	1	1.5748	30.4801	3	5	4	57.1429	15	12	18	15	60	32	21	53	0	1	0	0	0	1	0	1	0	0	1	0	0	0	3	5	5	4	6	5
492	17	2	3	1	1.6256	27.6821	1	5	1	100	15	20	21	21	77	25	7	32	0	0	0	0	0	1	0	1	0	0	0	0	0	0	3	6.41667	5	6.66667	7	7
493	27	2	3	1	1.5748	31.7501	1	4	1	89.2857	15	21	20	21	77	30	18	48	0	0	0	0	1	0	0	1	0	0	0	0	0	0	3	6.41667	5	7	6.66667	7
494	22	2	3	1	1.6256	29.5276	3	4	7	50	16	13	18	6	53	29	24	53	0	1	0	0	1	0	0	1	0	0	0	0	0	1	3	4.41667	5.33333	4.33333	6	2
495	26	2	3	#NULL!	1.524	27.5591	1	5	7	78.5714	17	13	19	21	70	34	23	57	0	0	0	0	0	1	0	1	0	0	0	0	0	1	3	5.83333	5.66667	4.33333	6.33333	7
496	20	2	3	1	1.524	29.5276	3	1	3	75	17	19	18	18	72	27	10	37	0	1	0	0	0	0	0	1	0	1	0	0	0	0	1	6	5.66667	6.33333	6	6
497	28	2	3	2	1.6256	31.373	1	2	6	85.7143	18	14	20	15	67	17	11	28	0	0	1	0	0	0	0	1	0	0	0	0	1	0	1	5.58333	6	4.66667	6.66667	5
498	29	2	3	1	1.6256	39.9852	3	5	7	100	21	12	15	21	69	22	16	38	0	1	0	0	0	1	0	1	0	0	0	0	0	1	3	5.75	7	4	5	7
499	20	2	3	1	1.524	30.8399	3	5	1	71.4286	21	15	19	20	75	18	12	30	0	1	0	0	0	1	0	1	0	0	0	0	0	0	3	6.25	7	5	6.33333	6.66667
500	24	2	3	1	1.6256	21.5305	1	5	1	78.5714	21	15	20	21	77	30	13	43	0	0	0	0	0	1	0	1	0	0	0	0	0	0	3	6.41667	7	5	6.66667	7
501	21	2	3	1	1.524	24.9344	3	5	6	50	21	18	20	21	80	33	22	55	0	1	0	0	0	1	0	1	0	0	0	0	1	0	3	6.66667	7	6	6.66667	7
502	21	2	3	1	1.524	26.2467	3	4	7	85.7143	21	19	21	21	82	13	8	21	0	1	0	0	1	0	0	1	0	0	0	0	0	1	3	6.83333	7	6.33333	7	7
503	22	2	3	1	1.5748	28.5751	1	4	3	57.1429	21	20	19	19	79	27	23	50	0	0	0	0	1	0	0	1	0	1	0	0	0	0	3	6.58333	7	6.66667	6.33333	6.33333
504	20	2	3	1	1.651	25.4391	3	5	1	71.4286	21	20	20	21	82	33	20	53	0	1	0	0	0	1	0	1	0	0	0	0	0	0	3	6.83333	7	6.66667	6.66667	7
505	22	2	3	1	1.5748	31.7501	2	5	5	85.7143	21	21	19	21	82	34	25	59	1	0	0	0	0	1	0	1	0	0	0	1	0	0	3	6.83333	7	7	6.33333	7
506	17	2	3	1	1.5494	33.5614	1	4	7	92.8571	21	21	21	3	66	26	19	45	0	0	0	0	1	0	0	1	0	0	0	0	0	1	3	5.5	7	7	7	1
507	20	2	3	1	1.5748	31.7501	3	5	1	89.2857	21	21	21	15	78	31	21	52	0	1	0	0	0	1	0	1	0	0	0	0	0	0	3	6.5	7	7	7	5
508	23	2	3	2	1.5494	30.9797	3	3	7	78.5714	21	21	21	18	81	25	19	44	0	1	0	1	0	0	0	1	0	0	0	0	0	1	2	6.75	7	7	7	6
509	21	2	3	1	1.651	24.2277	1	5	1	100	21	21	21	21	84	22	10	32	0	0	0	0	0	1	0	1	0	0	0	0	0	0	3	7	7	7	7	7
510	25	2	3	1	1.5748	30.4801	2	5	5	100	21	21	21	21	84	24	13	37	1	0	0	0	0	1	0	1	0	0	0	1	0	0	3	7	7	7	7	7
511	23	2	3	2	1.524	44.6194	3	4	5	71.4286	21	21	21	21	84	25	6	31	0	1	0	0	1	0	0	1	0	0	0	1	0	0	3	7	7	7	7	7
512	24	2	3	1	1.6256	27.6821	3	4	3	96.4286	21	21	21	21	84	26	13	39	0	1	0	0	1	0	0	1	0	1	0	0	0	0	3	7	7	7	7	7
513	18	2	3	1	1.3716	29.163	3	5	4	92.8571	21	21	21	21	84	26	19	45	0	1	0	0	0	1	0	1	0	0	1	0	0	0	3	7	7	7	7	7
514	26	2	3	1	1.524	27.5591	3	5	7	100	21	21	21	21	84	27	20	47	0	1	0	0	0	1	0	1	0	0	0	0	0	1	3	7	7	7	7	7
515	24	2	3	1	1.6002	29.3713	2	5	7	64.2857	21	21	21	21	84	28	14	42	1	0	0	0	0	1	0	1	0	0	0	0	0	1	3	7	7	7	7	7
516	26	2	1	2	1.651	24.2277	3	5	4	100	21	21	21	21	84	31	21	52	0	1	0	0	0	1	0	0	0	0	1	0	0	0	3	7	7	7	7	7
517	23	2	1	1	1.5748	25.4001	2	5	4	25	21	21	21	21	84	33	21	54	1	0	0	0	0	1	0	0	0	0	1	0	0	0	3	7	7	7	7	7
518	22	2	1	1	1.651	27.2562	2	5	4	42.8571	21	21	21	21	84	35	21	56	1	0	0	0	0	1	0	0	0	0	1	0	0	0	3	7	7	7	7	7
519	25	2	1	1	1.5494	25.8164	1	5	4	100	21	21	21	21	84	35	25	60	0	0	0	0	0	1	0	0	0	0	1	0	0	0	3	7	7	7	7	7
520	24	2	1	1	1.6002	34.3707	2	5	4	100	21	21	21	21	84	35	25	60	1	0	0	0	0	1	0	0	0	0	1	0	0	0	3	7	7	7	7	7
521	26	2	1	2	1.5748	38.1001	3	4	4	100	21	21	21	21	84	35	25	60	0	1	0	0	1	0	0	0	0	0	1	0	0	0	3	7	7	7	7	7
522	27	2	1	2	1.6002	43.7445	2	4	4	100	21	21	21	21	84	35	25	60	1	0	0	0	1	0	0	0	0	0	1	0	0	0	3	7	7	7	7	7
523	25	2	1	2	1.524	26.2467	3	5	4	85.7143	3	4	3	9	19	23	11	34	0	1	0	0	0	1	0	0	0	0	1	0	0	0	3	1.58333	1	1.33333	1	3
524	19	2	1	1	1.5494	25.8164	3	5	4	100	3	5	18	4	30	12	10	22	0	1	0	0	0	1	0	0	0	0	1	0	0	0	3	2.5	1	1.66667	6	1.33333
525	25	2	1	1	1.524	26.2467	3	5	4	100	10	4	7	4	25	25	18	43	0	1	0	0	0	1	0	0	0	0	1	0	0	0	3	2.08333	3.33333	1.33333	2.33333	1.33333
526	26	2	1	1	1.6002	29.9962	3	3	7	78.5714	12	15	15	15	57	17	5	22	0	1	0	1	0	0	0	0	0	0	0	0	0	1	2	4.75	4	5	5	5
527	29	2	1	1	1.5494	30.9797	2	5	4	92.8571	15	12	10	13	50	20	18	38	1	0	0	0	0	1	0	0	0	0	1	0	0	0	3	4.16667	5	4	3.33333	4.33333
528	19	2	1	1	1.8288	21.8723	3	5	4	100	15	14	12	12	53	27	21	48	0	1	0	0	0	1	0	0	0	0	1	0	0	0	3	4.41667	5	4.66667	4	4
529	21	2	1	1	1.524	18.3727	2	4	1	-71.4286	15	15	21	21	72	16	17	33	1	0	0	0	1	0	0	0	0	0	0	0	0	0	3	6	5	5	7	7
530	28	2	1	1	1.6002	28.1215	3	5	4	100	15	18	18	19	70	25	17	42	0	1	0	0	0	1	0	0	0	0	1	0	0	0	3	5.83333	5	6	6	6.33333
531	22	2	1	2	1.6256	27.6821	2	3	7	64.2857	15	21	12	15	63	17	9	26	1	0	0	1	0	0	0	0	0	0	0	0	0	1	2	5.25	5	7	4	5
532	24	2	1	2	1.5494	22.5894	3	5	4	85.7143	18	21	18	21	78	33	13	46	0	1	0	0	0	1	0	0	0	0	1	0	0	0	3	6.5	6	7	6	7
533	20	2	1	1	1.5748	25.4001	3	5	4	100	19	20	17	18	74	27	20	47	0	1	0	0	0	1	0	0	0	0	1	0	0	0	3	6.16667	6.33333	6.66667	5.66667	6
534	25	2	1	1	1.6002	24.9969	3	4	7	92.8571	20	15	18	13	66	15	6	21	0	1	0	0	1	0	0	0	0	0	0	0	0	1	3	5.5	6.66667	5	6	4.33333
535	20	2	1	1	1.524	26.2467	3	5	4	92.8571	21	9	21	21	72	27	16	43	0	1	0	0	0	1	0	0	0	0	1	0	0	0	3	6	7	3	7	7
536	22	2	1	1	1.651	30.2847	3	4	5	92.8571	21	14	17	5	57	13	9	22	0	1	0	0	1	0	0	0	0	0	0	1	0	0	3	4.75	7	4.66667	5.66667	1.66667
537	21	2	3	1	1.524	26.9029	1	5	4	-42.8571	21	15	15	9	60	17	9	26	0	0	0	0	0	1	0	1	0	0	1	0	0	0	3	5	7	5	5	3
538	21	2	1	1	1.5494	30.3343	3	5	4	100	21	18	17	19	75	30	19	49	0	1	0	0	0	1	0	0	0	0	1	0	0	0	3	6.25	7	6	5.66667	6.33333
539	20	2	1	1	1.524	28.8714	3	5	4	100	21	21	21	9	72	25	12	37	0	1	0	0	0	1	0	0	0	0	1	0	0	0	3	6	7	7	7	3
540	23	2	1	1	1.524	28.2152	2	4	5	100	21	21	21	21	84	19	15	34	1	0	0	0	1	0	0	0	0	0	0	1	0	0	3	7	7	7	7	7
541	21	2	1	1	1.5748	28.5751	2	4	4	-53.5714	21	21	21	21	84	21	25	46	1	0	0	0	1	0	0	0	0	0	1	0	0	0	3	7	7	7	7	7
542	23	2	1	1	1.5494	27.7527	3	3	4	100	21	21	21	21	84	26	9	35	0	1	0	1	0	0	0	0	0	0	1	0	0	0	2	7	7	7	7	7
543	24	2	2	2	1.6002	33.1209	2	4	1	100	21	21	21	21	84	29	17	46	1	0	0	0	1	0	1	0	0	0	0	0	0	0	3	7	7	7	7	7
544	22	2	1	1	1.6002	28.7464	3	5	4	100	21	21	21	21	84	34	10	44	0	1	0	0	0	1	0	0	0	0	1	0	0	0	3	7	7	7	7	7
545	20	2	1	1	1.5748	24.765	3	4	4	92.8571	3	8	3	5	19	20	12	32	0	1	0	0	1	0	0	0	0	0	1	0	0	0	3	1.58333	1	2.66667	1	1.66667
546	21	2	1	1	1.6764	28.0363	1	3	7	82.1429	5	6	3	4	18	22	24	46	0	0	0	1	0	0	0	0	0	0	0	0	0	1	2	1.5	1.66667	2	1	1.33333
547	20	2	1	1	1.6764	32.2119	1	1	7	78.5714	6	18	15	12	51	22	12	34	0	0	0	0	0	0	0	0	0	0	0	0	0	1	1	4.25	2	6	5	4
548	20	2	1	1	1.6002	31.2461	2	3	3	100	6	19	21	15	61	10	5	15	1	0	0	1	0	0	0	0	0	1	0	0	0	0	2	5.08333	2	6.33333	7	5
549	20	2	1	1	1.7272	31.8434	2	3	4	100	7	20	13	19	59	11	5	16	1	0	0	1	0	0	0	0	0	0	1	0	0	0	2	4.91667	2.33333	6.66667	4.33333	6.33333
550	22	2	1	1	1.6764	40.5631	2	2	7	100	9	3	5	4	21	25	16	41	1	0	1	0	0	0	0	0	0	0	0	0	0	1	1	1.75	3	1	1.66667	1.33333
551	23	2	1	1	1.5748	30.4801	2	4	4	92.8571	9	6	6	8	29	35	24	59	1	0	0	0	1	0	0	0	0	0	1	0	0	0	3	2.41667	3	2	2	2.66667
552	20	2	1	1	1.5494	36.143	2	3	1	85.7143	9	9	6	18	42	23	19	42	1	0	0	1	0	0	0	0	0	0	0	0	0	0	2	3.5	3	3	2	6
553	21	2	1	1	1.651	31.4961	3	3	5	78.5714	10	7	9	14	40	25	11	36	0	1	0	1	0	0	0	0	0	0	0	1	0	0	2	3.33333	3.33333	2.33333	3	4.66667
554	21	2	1	1	1.524	29.5276	1	3	5	92.8571	11	16	12	14	53	23	12	35	0	0	0	1	0	0	0	0	0	0	0	1	0	0	2	4.41667	3.66667	5.33333	4	4.66667
555	20	2	1	1	1.651	25.4391	2	4	5	100	12	16	9	8	45	15	9	24	1	0	0	0	1	0	0	0	0	0	0	1	0	0	3	3.75	4	5.33333	3	2.66667
556	20	2	1	1	1.651	30.2847	2	1	1	100	13	16	14	19	62	23	17	40	1	0	0	0	0	0	0	0	0	0	0	0	0	0	1	5.16667	4.33333	5.33333	4.66667	6.33333
557	20	2	1	1	1.5748	29.8451	2	3	6	100	14	17	16	20	67	30	21	51	1	0	0	1	0	0	0	0	0	0	0	0	1	0	2	5.58333	4.66667	5.66667	5.33333	6.66667
558	21	2	1	1	1.651	31.4961	2	4	7	-92.8571	14	20	17	15	66	21	13	34	1	0	0	0	1	0	0	0	0	0	0	0	0	1	3	5.5	4.66667	6.66667	5.66667	5
559	20	2	1	1	1.6764	35.1945	2	5	7	100	14	21	21	14	70	23	15	38	1	0	0	0	0	1	0	0	0	0	0	0	0	1	3	5.83333	4.66667	7	7	4.66667
560	21	2	1	1	1.7018	34.0816	2	3	4	50	15	14	20	20	69	23	11	34	1	0	0	1	0	0	0	0	0	0	1	0	0	0	2	5.75	5	4.66667	6.66667	6.66667
561	21	2	1	1	1.6256	30.1427	2	4	7	100	15	15	3	21	54	21	17	38	1	0	0	0	1	0	0	0	0	0	0	0	0	1	3	4.5	5	5	1	7
562	21	2	1	1	1.6002	30.6212	1	1	5	100	15	20	10	9	54	23	7	30	0	0	0	0	0	0	0	0	0	0	0	1	0	0	1	4.5	5	6.66667	3.33333	3
563	20	2	1	1	1.6764	28.6328	1	4	7	71.4286	15	21	15	21	72	21	9	30	0	0	0	0	1	0	0	0	0	0	0	0	0	1	3	6	5	7	5	7
564	20	2	1	1	1.6764	35.791	2	3	6	100	16	16	17	15	64	16	7	23	1	0	0	1	0	0	0	0	0	0	0	0	1	0	2	5.33333	5.33333	5.33333	5.66667	5
565	21	2	1	1	1.6002	28.1215	1	3	6	96.4286	17	18	15	18	68	29	15	44	0	0	0	1	0	0	0	0	0	0	0	0	1	0	2	5.66667	5.66667	6	5	6
566	20	2	1	1	1.6002	36.2455	3	1	7	64.2857	18	18	9	21	66	27	13	40	0	1	0	0	0	0	0	0	0	0	0	0	0	1	1	5.5	6	6	3	7
567	20	2	1	1	1.5748	25.4001	2	5	7	92.8571	18	21	15	15	69	26	14	40	1	0	0	0	0	1	0	0	0	0	0	0	0	1	3	5.75	6	7	5	5
568	21	2	1	1	1.6256	24.6063	2	4	3	96.4286	18	21	19	18	76	29	16	45	1	0	0	0	1	0	0	0	0	1	0	0	0	0	3	6.33333	6	7	6.33333	6
569	21	2	1	1	1.5494	34.8522	1	4	6	78.5714	19	16	19	17	71	19	15	34	0	0	0	0	1	0	0	0	0	0	0	0	1	0	3	5.91667	6.33333	5.33333	6.33333	5.66667
570	21	2	1	1	1.6002	28.1215	1	4	1	85.7143	21	15	18	21	75	27	13	40	0	0	0	0	1	0	0	0	0	0	0	0	0	0	3	6.25	7	5	6	7
571	20	2	1	1	1.5748	27.3051	3	3	4	100	21	18	15	12	66	26	7	33	0	1	0	1	0	0	0	0	0	0	1	0	0	0	2	5.5	7	6	5	4
572	19	2	1	1	1.6002	26.2467	1	4	6	82.1429	21	20	19	21	81	24	10	34	0	0	0	0	1	0	0	0	0	0	0	0	1	0	3	6.75	7	6.66667	6.33333	7
573	21	2	1	1	1.5494	35.4976	2	4	5	100	21	20	19	21	81	24	15	39	1	0	0	0	1	0	0	0	0	0	0	1	0	0	3	6.75	7	6.66667	6.33333	7
574	21	2	1	1	1.524	26.2467	3	4	6	85.7143	21	21	21	17	80	20	5	25	0	1	0	0	1	0	0	0	0	0	0	0	1	0	3	6.66667	7	7	7	5.66667
575	20	2	1	1	1.524	30.8399	3	4	1	100	21	21	21	21	84	29	9	38	0	1	0	0	1	0	0	0	0	0	0	0	0	0	3	7	7	7	7	7
576	17	1	1	1	1.7272	29.5276	#NULL!	3	6	85.7143	13	11	10	15	49	22	14	36	#NULL!	#NULL!	0	1	0	0	0	0	0	0	0	0	1	0	2	4.08333	4.33333	3.66667	3.33333	5
577	18	1	1	1	1.8288	33.3552	2	2	3	100	12	5	7	5	29	29	16	45	1	0	1	0	0	0	0	0	0	1	0	0	0	0	1	2.41667	4	1.66667	2.33333	1.66667
578	18	1	1	1	1.7526	39.3701	2	2	1	46.4286	11	11	3	9	34	16	9	25	1	0	1	0	0	0	0	0	0	0	0	0	0	0	1	2.83333	3.66667	3.66667	1	3
579	18	1	2	1	1.7526	43.3641	1	1	7	92.8571	6	8	10	3	27	17	15	32	0	0	0	0	0	0	1	0	0	0	0	0	0	1	1	2.25	2	2.66667	3.33333	1
580	17	1	1	1	1.8288	32.8084	2	2	7	96.4286	10	11	12	12	45	21	13	34	1	0	1	0	0	0	0	0	0	0	0	0	0	1	1	3.75	3.33333	3.66667	4	4
581	17	1	2	1	1.7526	28.529	2	4	7	50	13	17	21	14	65	31	13	44	1	0	0	0	1	0	1	0	0	0	0	0	0	1	3	5.41667	4.33333	5.66667	7	4.66667
582	19	1	1	1	1.7018	37.0196	2	3	7	92.8571	19	20	9	5	53	25	11	36	1	0	0	1	0	0	0	0	0	0	0	0	0	1	2	4.41667	6.33333	6.66667	3	1.66667
583	17	1	1	1	1.7526	31.9525	2	4	7	85.7143	9	6	3	3	21	28	13	41	1	0	0	0	1	0	0	0	0	0	0	0	0	1	3	1.75	3	2	1	1
584	17	1	1	1	1.7526	37.0878	3	4	7	85.7143	12	18	21	18	69	22	11	33	0	1	0	0	1	0	0	0	0	0	0	0	0	1	3	5.75	4	6	7	6
585	18	1	1	1	1.7272	30.1065	1	4	7	85.7143	15	21	6	11	53	24	8	32	0	0	0	0	1	0	0	0	0	0	0	0	0	1	3	4.41667	5	7	2	3.66667
586	18	1	2	1	1.7526	29.6702	2	3	1	-10.7143	21	9	18	21	69	25	19	44	1	0	0	1	0	0	1	0	0	0	0	0	0	0	2	5.75	7	3	6	7
587	18	1	2	1	1.6764	33.4049	2	4	7	-60.7143	17	19	19	21	76	22	15	37	1	0	0	0	1	0	1	0	0	0	0	0	0	1	3	6.33333	5.66667	6.33333	6.33333	7
588	17	1	1	1	1.651	30.2847	2	4	7	85.7143	12	19	14	10	55	26	15	41	1	0	0	0	1	0	0	0	0	0	0	0	0	1	3	4.58333	4	6.33333	4.66667	3.33333
589	19	1	1	1	1.6256	33.2185	2	4	1	71.4286	#NULL!	#NULL!	#NULL!	#NULL!	#NULL!	29	13	42	1	0	0	0	1	0	0	0	0	0	0	0	0	0	3	#NULL!	#NULL!	#NULL!	#NULL!	#NULL!
590	20	1	1	2	1.6764	29.2293	1	3	7	100	3	21	15	3	42	31	25	56	0	0	0	1	0	0	0	0	0	0	0	0	0	1	2	3.5	1	7	5	1
591	20	1	1	2	1.6764	29.8258	3	2	7	92.8571	3	15	9	15	42	18	14	32	0	1	1	0	0	0	0	0	0	0	0	0	0	1	1	3.5	1	5	3	5
592	20	1	1	1	1.8288	35.5424	2	3	7	85.7143	15	15	9	15	54	11	9	20	1	0	0	1	0	0	0	0	0	0	0	0	0	1	2	4.5	5	5	3	5
593	22	1	1	1	1.7018	30.5559	3	2	4	100	20	20	21	20	81	31	18	49	0	1	1	0	0	0	0	0	0	0	1	0	0	0	1	6.75	6.66667	6.66667	7	6.66667
594	18	1	2	1	1.8542	35.0555	2	3	1	100	21	17	20	21	79	33	25	58	1	0	0	1	0	0	1	0	0	0	0	0	0	0	2	6.58333	7	5.66667	6.66667	7
595	21	1	2	1	1.7018	32.3187	2	3	1	100	21	21	21	21	84	31	17	48	1	0	0	1	0	0	1	0	0	0	0	0	0	0	2	7	7	7	7	7
596	17	1	1	1	1.7272	31.8434	2	4	1	78.5714	9	21	15	21	66	17	17	34	1	0	0	0	1	0	0	0	0	0	0	0	0	0	3	5.5	3	7	5	7
597	18	1	1	1	1.7272	32.4224	1	4	7	25	9	15	15	21	60	13	19	32	0	0	0	0	1	0	0	0	0	0	0	0	0	1	3	5	3	5	5	7
598	17	1	1	1	1.7272	37.0542	2	4	7	92.8571	21	21	21	21	84	32	24	56	1	0	0	0	1	0	0	0	0	0	0	0	0	1	3	7	7	7	7	7
599	21	1	1	1	1.8288	39.9169	2	3	7	57.1429	12	21	9	15	57	23	9	32	1	0	0	1	0	0	0	0	0	0	0	0	0	1	2	4.75	4	7	3	5
600	21	1	2	1	1.7272	42.8439	2	4	6	71.4286	17	21	20	20	78	29	11	40	1	0	0	0	1	0	1	0	0	0	0	0	1	0	3	6.5	5.66667	7	6.66667	6.66667
601	17	1	1	1	1.7272	32.4224	2	4	6	85.7143	17	10	16	12	55	27	17	44	1	0	0	0	1	0	0	0	0	0	0	0	1	0	3	4.58333	5.66667	3.33333	5.33333	4
602	18	1	1	1	1.6891	35.5219	1	4	7	100	21	21	21	21	84	31	25	56	0	0	0	0	1	0	0	0	0	0	0	0	0	1	3	7	7	7	7	7
603	18	1	1	1	1.69926	37.075	#NULL!	3	5	92.8571	15	14	14	12	55	20	11	31	#NULL!	#NULL!	0	1	0	0	0	0	0	0	0	1	0	0	2	4.58333	5	4.66667	4.66667	4
604	16	1	1	1	1.7526	31.3819	2	4	7	100	17	10	16	12	55	27	17	44	1	0	0	0	1	0	0	0	0	0	0	0	0	1	3	4.58333	5.66667	3.33333	5.33333	4
605	18	1	1	1	1.74752	38.34	2	2	7	100	15	9	15	15	54	23	18	41	1	0	1	0	0	0	0	0	0	0	0	0	0	1	1	4.5	5	3	5	5
606	18	1	1	1	1.7272	28.9486	2	2	1	92.8571	15	15	15	15	60	26	15	41	1	0	1	0	0	0	0	0	0	0	0	0	0	0	1	5	5	5	5	5
607	18	1	1	1	1.7272	30.1065	2	2	5	92.8571	14	8	13	21	56	17	17	34	1	0	1	0	0	0	0	0	0	0	0	1	0	0	1	4.66667	4.66667	2.66667	4.33333	7
608	18	1	1	1	1.7018	29.3807	1	4	#NULL!	57.1429	15	15	15	15	60	25	13	38	0	0	0	0	1	0	0	0	#NULL!	#NULL!	#NULL!	#NULL!	#NULL!	#NULL!	3	5	5	5	5	5
609	18	1	1	1	1.7272	35.3173	2	4	1	96.4286	9	21	21	21	72	19	8	27	1	0	0	0	1	0	0	0	0	0	0	0	0	0	3	6	3	7	7	7
610	21	1	1	1	1.7272	33.5804	1	2	7	100	21	21	21	21	84	35	25	60	0	0	1	0	0	0	0	0	0	0	0	0	0	1	1	7	7	7	7	7
611	17	1	2	1	1.6002	38.7452	#NULL!	4	7	78.5714	12	14	8	18	52	25	11	36	#NULL!	#NULL!	0	0	1	0	1	0	0	0	0	0	0	1	3	4.33333	4	4.66667	2.66667	6
612	18	1	2	1	1.7272	30.1065	2	2	7	#NULL!	#NULL!	#NULL!	#NULL!	#NULL!	#NULL!	#NULL!	13	#NULL!	1	0	1	0	0	0	1	0	0	0	0	0	0	1	1	#NULL!	#NULL!	#NULL!	#NULL!	#NULL!
613	23	1	1	1	1.7272	39.3701	2	4	7	85.7143	11	21	9	17	58	35	25	60	1	0	0	0	1	0	0	0	0	0	0	0	0	1	3	4.83333	3.66667	7	3	5.66667
614	17	1	1	1	1.7526	34.2349	2	4	7	89.2857	18	21	21	21	81	25	15	40	1	0	0	0	1	0	0	0	0	0	0	0	0	1	3	6.75	6	7	7	7
615	18	1	1	1	1.7272	28.9486	1	4	7	89.2857	15	21	21	15	72	29	13	42	0	0	0	0	1	0	0	0	0	0	0	0	0	1	3	6	5	7	7	5
616	21	1	1	1	1.651	33.3131	3	3	7	100	9	12	21	8	50	29	19	48	0	1	0	1	0	0	0	0	0	0	0	0	0	1	2	4.16667	3	4	7	2.66667
617	21	1	1	1	1.6764	33.4049	3	3	1	100	21	21	21	21	84	31	19	50	0	1	0	1	0	0	0	0	0	0	0	0	0	0	2	7	7	7	7	7
618	21	1	1	1	1.7399	37.3585	3	1	7	100	6	18	9	12	45	27	15	42	0	1	0	0	0	0	0	0	0	0	0	0	0	1	1	3.75	2	6	3	4
619	21	1	1	2	1.6764	35.791	3	3	7	85.7143	15	9	15	15	54	18	13	31	0	1	0	1	0	0	0	0	0	0	0	0	0	1	2	4.5	5	3	5	5
620	21	1	1	2	1.8288	32.8084	3	4	5	85.7143	11	19	6	7	43	22	9	31	0	1	0	0	1	0	0	0	0	0	0	1	0	0	3	3.58333	3.66667	6.33333	2	2.33333
621	18	1	1	1	1.6764	41.7561	3	4	7	85.7143	21	14	18	21	74	26	9	35	0	1	0	0	1	0	0	0	0	0	0	0	0	1	3	6.16667	7	4.66667	6	7
622	21	1	1	2	1.6256	33.8337	3	3	1	78.5714	15	21	15	9	60	26	16	42	0	1	0	1	0	0	0	0	0	0	0	0	0	0	2	5	5	7	5	3
623	22	1	1	2	1.651	32.7075	3	3	5	42.8571	6	3	3	15	27	17	15	32	0	1	0	1	0	0	0	0	0	0	0	1	0	0	2	2.25	2	1	1	5
624	23	1	1	2	1.6764	35.791	3	3	7	78.5714	9	9	9	21	48	27	13	40	0	1	0	1	0	0	0	0	0	0	0	0	0	1	2	4	3	3	3	7
625	23	1	1	2	1.5748	28.5751	3	4	1	100	9	3	3	3	18	27	17	44	0	1	0	0	1	0	0	0	0	0	0	0	0	0	3	1.5	3	1	1	1
626	24	1	1	2	1.524	45.9318	3	2	1	-57.1429	21	21	21	15	78	25	13	38	0	1	1	0	0	0	0	0	0	0	0	0	0	0	1	6.5	7	7	7	5
627	17	1	2	1	1.6764	29.2293	2	2	5	57.1429	21	9	21	12	63	11	13	24	1	0	1	0	0	0	1	0	0	0	0	1	0	0	1	5.25	7	3	7	4
628	17	1	1	1	1.6764	31.0189	3	1	1	100	3	15	9	9	36	15	13	28	0	1	0	0	0	0	0	0	0	0	0	0	0	0	1	3	1	5	3	3
629	17	1	1	1	1.778	30.9336	1	4	7	71.4286	9	15	15	12	51	15	13	28	0	0	0	0	1	0	0	0	0	0	0	0	0	1	3	4.25	3	5	5	4
630	17	1	1	1	1.6256	33.8337	2	4	4	82.1429	21	19	21	21	82	21	15	36	1	0	0	0	1	0	0	0	0	0	1	0	0	0	3	6.83333	7	6.33333	7	7
631	17	1	1	1	1.778	38.8076	1	4	7	82.1429	21	15	15	21	72	25	17	42	0	0	0	0	1	0	0	0	0	0	0	0	0	1	3	6	7	5	5	7
632	17	1	1	1	1.651	24.2277	3	4	7	71.4286	15	21	21	9	66	27	9	36	0	1	0	0	1	0	0	0	0	0	0	0	0	1	3	5.5	5	7	7	3
633	17	1	1	1	1.778	25.3093	2	3	7	53.5714	9	21	9	15	54	21	11	32	1	0	0	1	0	0	0	0	0	0	0	0	0	1	2	4.5	3	7	3	5
634	17	1	1	1	1.7018	39.3701	1	1	3	67.8571	18	20	14	12	64	23	11	34	0	0	0	0	0	0	0	0	0	1	0	0	0	0	1	5.33333	6	6.66667	4.66667	4
635	17	1	1	1	1.6764	29.8258	3	5	1	100	15	21	15	21	72	25	17	42	0	1	0	0	0	1	0	0	0	0	0	0	0	0	3	6	5	7	5	7
636	17	1	1	1	1.778	30.9336	2	3	5	71.4286	19	12	17	9	57	21	6	27	1	0	0	1	0	0	0	0	0	0	0	1	0	0	2	4.75	6.33333	4	5.66667	3
637	17	1	1	1	1.6764	31.6154	3	4	7	82.1429	11	13	11	12	47	25	11	36	0	1	0	0	1	0	0	0	0	0	0	0	0	1	3	3.91667	3.66667	4.33333	3.66667	4
638	17	1	1	1	1.6002	31.2461	2	4	7	100	15	21	15	21	72	19	12	31	1	0	0	0	1	0	0	0	0	0	0	0	0	1	3	6	5	7	5	7
639	18	1	1	1	1.7018	32.9063	3	3	1	100	15	3	15	9	42	29	11	40	0	1	0	1	0	0	0	0	0	0	0	0	0	0	2	3.5	5	1	5	3
640	17	1	1	1	1.651	22.4107	3	4	3	64.2857	15	21	12	21	69	21	17	38	0	1	0	0	1	0	0	0	0	1	0	0	0	0	3	5.75	5	7	4	7
641	17	1	1	1	1.524	29.5276	3	4	7	42.8571	21	9	21	9	60	29	25	54	0	1	0	0	1	0	0	0	0	0	0	0	0	1	3	5	7	3	7	3
642	17	1	1	1	1.524	33.4646	2	4	4	78.5714	10	3	7	9	29	23	13	36	1	0	0	0	1	0	0	0	0	0	1	0	0	0	3	2.41667	3.33333	1	2.33333	3
643	18	1	1	1	1.7018	32.9063	1	4	7	92.8571	9	15	3	3	30	29	19	48	0	0	0	0	1	0	0	0	0	0	0	0	0	1	3	2.5	3	5	1	1
644	16	1	1	1	1.651	29.679	1	4	1	89.2857	12	16	18	19	65	23	13	36	0	0	0	0	1	0	0	0	0	0	0	0	0	0	3	5.41667	4	5.33333	6	6.33333
645	18	1	1	1	1.7526	31.3819	2	4	6	85.7143	12	19	17	21	69	20	10	30	1	0	0	0	1	0	0	0	0	0	0	0	1	0	3	5.75	4	6.33333	5.66667	7
646	21	1	1	2	1.6764	35.1945	2	2	7	100	15	21	21	9	66	29	15	44	1	0	1	0	0	0	0	0	0	0	0	0	0	1	1	5.5	5	7	7	3
647	21	1	1	2	1.7272	37.6332	2	2	7	82.1429	21	21	15	21	78	17	11	28	1	0	1	0	0	0	0	0	0	0	0	0	0	1	1	6.5	7	7	5	7
648	21	1	1	2	1.6256	33.8337	3	3	7	71.4286	21	21	21	15	78	22	18	40	0	1	0	1	0	0	0	0	0	0	0	0	0	1	2	6.5	7	7	7	5
649	22	1	3	2	1.651	30.2847	1	3	4	78.5714	13	12	14	11	50	18	12	30	0	0	0	1	0	0	0	1	0	0	1	0	0	0	2	4.16667	4.33333	4	4.66667	3.66667
650	22	1	1	2	1.7272	35.8962	2	4	7	-42.8571	15	21	15	15	66	27	15	42	1	0	0	0	1	0	0	0	0	0	0	0	0	1	3	5.5	5	7	5	5
651	21	1	1	2	1.8034	36.043	2	4	7	100	12	12	12	15	51	15	5	20	1	0	0	0	1	0	0	0	0	0	0	0	0	1	3	4.25	4	4	4	5
652	21	1	1	2	1.6764	29.8258	2	3	4	100	20	21	21	21	83	26	11	37	1	0	0	1	0	0	0	0	0	0	1	0	0	0	2	6.91667	6.66667	7	7	7
653	21	1	1	2	1.6764	34.0014	2	4	3	100	14	7	7	10	38	25	19	44	1	0	0	0	1	0	0	0	0	1	0	0	0	0	3	3.16667	4.66667	2.33333	2.33333	3.33333
654	22	1	1	2	1.6256	30.7579	3	4	4	100	9	14	8	8	39	29	22	51	0	1	0	0	1	0	0	0	0	0	1	0	0	0	3	3.25	3	4.66667	2.66667	2.66667
655	23	1	1	2	1.6256	39.9852	3	2	1	71.4286	3	3	3	3	12	25	15	40	0	1	1	0	0	0	0	0	0	0	0	0	0	0	1	1	1	1	1	1
656	21	1	1	2	1.6764	32.2119	3	4	4	92.8571	15	21	16	15	67	21	17	38	0	1	0	0	1	0	0	0	0	0	1	0	0	0	3	5.58333	5	7	5.33333	5
657	21	1	1	2	1.7018	34.0816	3	4	1	100	3	3	3	9	18	27	15	42	0	1	0	0	1	0	0	0	0	0	0	0	0	0	3	1.5	1	1	1	3
658	22	1	1	2	1.651	27.8619	3	4	3	64.2857	21	7	21	21	70	27	17	44	0	1	0	0	1	0	0	0	0	1	0	0	0	0	3	5.83333	7	2.33333	7	7
659	20	1	1	2	1.651	30.2847	3	4	1	100	21	21	17	21	80	31	21	52	0	1	0	0	1	0	0	0	0	0	0	0	0	0	3	6.66667	7	7	5.66667	7
660	21	1	1	2	1.778	36.5579	2	4	7	82.1429	15	21	21	12	69	29	15	44	1	0	0	0	1	0	0	0	0	0	0	0	0	1	3	5.75	5	7	7	4
661	22	1	1	2	1.7018	32.3187	2	2	7	92.8571	3	21	21	15	60	33	19	52	1	0	1	0	0	0	0	0	0	0	0	0	0	1	1	5	1	7	7	5
662	17	1	1	1	1.6256	36.2943	1	3	#NULL!	78.5714	21	21	21	21	84	31	20	51	0	0	0	1	0	0	0	0	#NULL!	#NULL!	#NULL!	#NULL!	#NULL!	#NULL!	2	7	7	7	7	7
663	20	1	2	1	1.651	31.4961	2	3	6	92.8571	10	11	8	20	49	28	12	40	1	0	0	1	0	0	1	0	0	0	0	0	1	0	2	4.08333	3.33333	3.66667	2.66667	6.66667
664	19	1	1	1	1.7526	35.9466	2	4	7	92.8571	21	15	21	3	60	27	5	32	1	0	0	0	1	0	0	0	0	0	0	0	0	1	3	5	7	5	7	1
665	19	1	2	1	1.7018	41.1329	2	4	1	85.7143	15	21	21	21	78	21	16	37	1	0	0	0	1	0	1	0	0	0	0	0	0	0	3	6.5	5	7	7	7
666	20	1	1	1	1.778	36.5579	2	3	7	28.5714	9	9	3	3	24	13	7	20	1	0	0	1	0	0	0	0	0	0	0	0	0	1	2	2	3	3	1	1
667	19	1	2	1	1.6256	30.7579	2	3	7	100	15	21	15	15	66	27	24	51	1	0	0	1	0	0	1	0	0	0	0	0	0	1	2	5.5	5	7	5	5
668	20	1	1	1	#NULL!	#NULL!	1	1	2	92.8571	13	19	8	5	45	17	5	22	0	0	0	0	0	0	0	0	1	0	0	0	0	0	1	3.75	4.33333	6.33333	2.66667	1.66667
669	18	1	1	1	1.8542	37.7521	1	4	7	92.8571	10	20	11	16	57	22	5	27	0	0	0	0	1	0	0	0	0	0	0	0	0	1	3	4.75	3.33333	6.66667	3.66667	5.33333
670	18	1	1	1	1.8288	27.3403	2	1	7	71.4286	12	19	16	17	64	21	16	37	1	0	0	0	0	0	0	0	0	0	0	0	0	1	1	5.33333	4	6.33333	5.33333	5.66667
671	19	1	1	1	1.651	35.1302	2	4	2	100	21	21	9	15	66	21	16	37	1	0	0	0	1	0	0	0	1	0	0	0	0	0	3	5.5	7	7	3	5
672	17	1	1	1	1.7018	31.7311	2	4	2	-39.2857	10	11	5	7	33	16	#NULL!	#NULL!	1	0	0	0	1	0	0	0	1	0	0	0	0	0	3	2.75	3.33333	3.66667	1.66667	2.33333
673	18	1	1	1	1.651	29.679	2	4	1	92.8571	15	3	3	21	42	31	25	56	1	0	0	0	1	0	0	0	0	0	0	0	0	0	3	3.5	5	1	1	7
674	18	1	1	1	1.6764	42.3527	2	4	7	96.4286	18	19	19	20	76	22	17	39	1	0	0	0	1	0	0	0	0	0	0	0	0	1	3	6.33333	6	6.33333	6.33333	6.66667
675	21	1	1	2	1.6256	39.9852	1	4	1	64.2857	13	21	12	19	65	27	13	40	0	0	0	0	1	0	0	0	0	0	0	0	0	0	3	5.41667	4.33333	7	4	6.33333
676	20	1	1	1	1.778	36.5579	1	4	2	-28.5714	13	21	12	8	54	27	20	47	0	0	0	0	1	0	0	0	1	0	0	0	0	0	3	4.5	4.33333	7	4	2.66667
677	20	1	2	2	1.7526	37.6583	2	3	4	92.8571	17	19	17	17	70	21	15	36	1	0	0	1	0	0	1	0	0	0	1	0	0	0	2	5.83333	5.66667	6.33333	5.66667	5.66667
678	21	1	1	1	1.778	37.6828	1	4	7	100	20	21	20	20	81	25	23	48	0	0	0	0	1	0	0	0	0	0	0	0	0	1	3	6.75	6.66667	7	6.66667	6.66667
679	21	1	1	1	1.778	30.9336	1	4	7	100	19	21	16	13	69	25	13	38	0	0	0	0	1	0	0	0	0	0	0	0	0	1	3	5.75	6.33333	7	5.33333	4.33333
680	18	1	1	1	1.6002	34.3707	1	2	6	78.5714	6	4	6	7	23	28	17	45	0	0	1	0	0	0	0	0	0	0	0	0	1	0	1	1.91667	2	1.33333	2	2.33333
681	22	1	1	2	1.8034	33.2705	2	4	4	-28.5714	15	12	12	12	51	27	19	46	1	0	0	0	1	0	0	0	0	0	1	0	0	0	3	4.25	5	4	4	4
682	21	1	1	2	1.778	42.7447	2	3	4	35.7143	13	12	13	14	52	24	13	37	1	0	0	1	0	0	0	0	0	0	1	0	0	0	2	4.33333	4.33333	4	4.33333	4.66667
683	19	1	1	1	1.7526	48.4994	1	4	1	100	9	9	15	3	36	33	25	58	0	0	0	0	1	0	0	0	0	0	0	0	0	0	3	3	3	3	5	1
684	19	1	1	1	1.6002	28.1215	3	4	4	92.8571	21	16	17	17	71	33	19	52	0	1	0	0	1	0	0	0	0	0	1	0	0	0	3	5.91667	7	5.33333	5.66667	5.66667
685	17	1	1	1	1.6002	39.3701	1	4	1	100	11	5	13	5	34	22	15	37	0	0	0	0	1	0	0	0	0	0	0	0	0	0	3	2.83333	3.66667	1.66667	4.33333	1.66667
686	28	1	3	2	1.7526	41.0818	2	4	3	85.7143	8	18	6	7	39	17	9	26	1	0	0	0	1	0	0	1	0	1	0	0	0	0	3	3.25	2.66667	6	2	2.33333
687	20	2	1	1	1.524	25.5906	3	5	7	78.5714	9	15	15	21	60	33	15	48	0	1	0	0	0	1	0	0	0	0	0	0	0	1	3	5	3	5	5	7
688	21	2	1	2	1.5748	28.5751	2	3	3	100	15	21	15	21	72	19	17	36	1	0	0	1	0	0	0	0	0	1	0	0	0	0	2	6	5	7	5	7
689	22	2	1	2	1.6002	26.2467	2	4	7	96.4286	15	21	21	21	78	27	11	38	1	0	0	0	1	0	0	0	0	0	0	0	0	1	3	6.5	5	7	7	7
690	23	2	1	2	1.524	31.4961	2	4	1	100	21	15	21	21	78	25	15	40	1	0	0	0	1	0	0	0	0	0	0	0	0	0	3	6.5	7	5	7	7
691	20	2	1	2	1.5748	28.5751	3	3	1	100	9	21	9	21	60	35	19	54	0	1	0	1	0	0	0	0	0	0	0	0	0	0	2	5	3	7	3	7
692	20	2	1	2	1.5748	34.9251	3	4	1	100	15	9	15	21	60	25	17	42	0	1	0	0	1	0	0	0	0	0	0	0	0	0	3	5	5	3	5	7
693	21	2	1	2	1.524	28.2152	2	2	1	100	18	18	9	9	54	31	17	48	1	0	1	0	0	0	0	0	0	0	0	0	0	0	1	4.5	6	6	3	3
694	25	2	1	2	1.6002	31.2461	3	4	7	57.1429	6	8	9	3	26	22	6	28	0	1	0	0	1	0	0	0	0	0	0	0	0	1	3	2.16667	2	2.66667	3	1
695	20	2	2	1	1.6256	31.9882	2	4	7	100	15	21	21	21	78	27	14	41	1	0	0	0	1	0	1	0	0	0	0	0	0	1	3	6.5	5	7	7	7
696	20	2	2	1	1.6002	24.9969	2	4	4	78.5714	15	21	21	21	78	25	16	41	1	0	0	0	1	0	1	0	0	0	1	0	0	0	3	6.5	5	7	7	7
697	19	2	1	1	1.5494	24.5256	2	4	7	100	15	21	21	21	78	29	20	49	1	0	0	0	1	0	0	0	0	0	0	0	0	1	3	6.5	5	7	7	7
698	19	2	2	1	1.5494	28.3981	2	3	7	82.1429	16	21	21	21	79	33	17	50	1	0	0	1	0	0	1	0	0	0	0	0	0	1	2	6.58333	5.33333	7	7	7
699	18	2	1	1	1.5494	30.3343	2	3	7	60.7143	16	21	21	18	76	33	21	54	1	0	0	1	0	0	0	0	0	0	0	0	0	1	2	6.33333	5.33333	7	7	6
700	18	2	2	1	1.6256	28.2972	2	4	4	71.4286	20	17	15	19	71	26	15	41	1	0	0	0	1	0	1	0	0	0	1	0	0	0	3	5.91667	6.66667	5.66667	5	6.33333
701	19	2	1	1	1.651	27.8619	3	4	6	71.4286	9	14	8	15	46	29	14	43	0	1	0	0	1	0	0	0	0	0	0	0	1	0	3	3.83333	3	4.66667	2.66667	5
702	19	2	1	1	#NULL!	#NULL!	3	4	4	71.4286	20	20	15	20	75	26	19	45	0	1	0	0	1	0	0	0	0	0	1	0	0	0	3	6.25	6.66667	6.66667	5	6.66667
703	23	2	2	2	1.6002	31.2461	1	2	2	96.4286	18	15	21	15	69	25	21	46	0	0	1	0	0	0	1	0	1	0	0	0	0	0	1	5.75	6	5	7	5
704	24	2	2	2	#NULL!	#NULL!	2	3	1	100	18	15	21	21	75	35	21	56	1	0	0	1	0	0	1	0	0	0	0	0	0	0	2	6.25	6	5	7	7
705	22	2	1	2	1.5494	25.8164	1	4	7	100	21	21	19	17	78	29	20	49	0	0	0	0	1	0	0	0	0	0	0	0	0	1	3	6.5	7	7	6.33333	5.66667
706	21	2	1	2	1.5494	29.6889	3	4	7	100	21	21	19	17	78	27	20	47	0	1	0	0	1	0	0	0	0	0	0	0	0	1	3	6.5	7	7	6.33333	5.66667
707	21	2	1	2	1.5748	29.2101	1	4	1	-82.1429	21	21	21	21	84	27	13	40	0	0	0	0	1	0	0	0	0	0	0	0	0	0	3	7	7	7	7	7
708	21	2	1	2	1.6256	30.7579	1	4	4	100	21	21	21	21	84	27	13	40	0	0	0	0	1	0	0	0	0	0	1	0	0	0	3	7	7	7	7	7
709	21	2	1	2	1.5494	25.8164	3	4	4	100	21	21	21	21	84	27	20	47	0	1	0	0	1	0	0	0	0	0	1	0	0	0	3	7	7	7	7	7
710	21	2	1	2	1.5748	29.8451	1	3	7	-82.1429	15	21	21	21	78	21	11	32	0	0	0	1	0	0	0	0	0	0	0	0	0	1	2	6.5	5	7	7	7
711	21	2	1	2	1.27	35.4331	2	4	7	60.7143	21	21	21	21	84	29	9	38	1	0	0	0	1	0	0	0	0	0	0	0	0	1	3	7	7	7	7	7
712	21	2	1	2	1.6256	28.2972	1	4	7	100	15	15	21	21	72	25	19	44	0	0	0	0	1	0	0	0	0	0	0	0	0	1	3	6	5	5	7	7
713	23	2	1	2	1.6002	29.9962	3	3	1	100	15	15	15	21	66	15	9	24	0	1	0	1	0	0	0	0	0	0	0	0	0	0	2	5.5	5	5	5	7
714	18	2	1	1	1.5494	38.0793	3	3	1	92.8571	15	18	12	18	63	20	15	35	0	1	0	1	0	0	0	0	0	0	0	0	0	0	2	5.25	5	6	4	6
715	21	2	1	1	1.6002	28.1215	2	4	3	57.1429	21	21	21	15	78	27	19	46	1	0	0	0	1	0	0	0	0	1	0	0	0	0	3	6.5	7	7	7	5
716	20	2	2	2	1.6002	34.3707	2	4	7	92.8571	19	21	19	21	80	27	11	38	1	0	0	0	1	0	1	0	0	0	0	0	0	1	3	6.66667	6.33333	7	6.33333	7
717	25	2	1	2	1.6002	31.2461	2	4	7	100	18	16	20	14	68	27	19	46	1	0	0	0	1	0	0	0	0	0	0	0	0	1	3	5.66667	6	5.33333	6.66667	4.66667
718	22	2	1	2	1.6256	31.9882	2	4	1	85.7143	15	21	9	15	60	20	7	27	1	0	0	0	1	0	0	0	0	0	0	0	0	0	3	5	5	7	3	5
719	20	2	1	2	1.4986	26.6916	2	3	1	57.1429	21	15	9	15	60	33	19	52	1	0	0	1	0	0	0	0	0	0	0	0	0	0	2	5	7	5	3	5
720	22	2	1	2	1.6256	30.1427	1	4	7	100	20	15	15	15	65	29	17	46	0	0	0	0	1	0	0	0	0	0	0	0	0	1	3	5.41667	6.66667	5	5	5
721	20	2	1	2	1.397	32.2119	2	4	6	85.7143	3	16	9	17	45	19	15	34	1	0	0	0	1	0	0	0	0	0	0	0	1	0	3	3.75	1	5.33333	3	5.66667
722	21	2	2	2	1.651	29.0733	1	4	1	85.7143	9	21	9	15	54	14	7	21	0	0	0	0	1	0	1	0	0	0	0	0	0	0	3	4.5	3	7	3	5
723	20	2	1	2	1.7018	29.3807	2	3	6	78.5714	3	18	3	15	39	13	6	19	1	0	0	1	0	0	0	0	0	0	0	0	1	0	2	3.25	1	6	1	5
724	18	2	2	2	1.5494	25.171	1	4	1	100	3	9	3	13	28	14	7	21	0	0	0	0	1	0	1	0	0	0	0	0	0	0	3	2.33333	1	3	1	4.33333
725	16	2	1	1	1.6256	27.6821	2	3	4	100	15	21	15	9	60	21	9	30	1	0	0	1	0	0	0	0	0	0	1	0	0	0	2	5	5	7	5	3
726	17	2	1	1	1.5748	25.4001	1	4	2	92.8571	12	5	9	21	47	27	21	48	0	0	0	0	1	0	0	0	1	0	0	0	0	0	3	3.91667	4	1.66667	3	7
727	18	2	1	1	1.651	23.0164	2	4	6	100	9	15	15	21	60	19	15	34	1	0	0	0	1	0	0	0	0	0	0	0	1	0	3	5	3	5	5	7
728	16	2	1	1	1.3462	28.2276	3	4	7	85.7143	21	21	21	21	84	33	19	52	0	1	0	0	1	0	0	0	0	0	0	0	0	1	3	7	7	7	7	7
729	17	2	1	1	1.6002	29.9962	1	3	1	50	17	18	15	17	67	27	16	43	0	0	0	1	0	0	0	0	0	0	0	0	0	0	2	5.58333	5.66667	6	5	5.66667
730	17	2	1	1	1.4986	21.3533	2	4	1	67.8571	15	21	21	9	66	21	11	32	1	0	0	0	1	0	0	0	0	0	0	0	0	0	3	5.5	5	7	7	3
731	17	2	1	1	1.4986	30.028	3	4	1	60.7143	15	15	9	15	54	27	15	42	0	1	0	0	1	0	0	0	0	0	0	0	0	0	3	4.5	5	5	3	5
732	18	2	1	1	1.6002	28.7464	2	4	7	82.1429	15	3	3	9	30	29	19	48	1	0	0	0	1	0	0	0	0	0	0	0	0	1	3	2.5	5	1	1	3
733	20	2	2	2	1.5494	22.5894	2	3	3	75	19	17	15	19	70	25	19	44	1	0	0	1	0	0	1	0	0	1	0	0	0	0	2	5.83333	6.33333	5.66667	5	6.33333
734	20	2	1	2	1.5748	31.7501	2	3	2	67.8571	10	20	11	18	59	17	11	28	1	0	0	1	0	0	0	0	1	0	0	0	0	0	2	4.91667	3.33333	6.66667	3.66667	6
735	21	2	1	2	1.5494	29.6889	1	2	1	100	12	3	21	3	39	27	17	44	0	0	1	0	0	0	0	0	0	0	0	0	0	0	1	3.25	4	1	7	1
736	22	2	1	2	1.4986	32.0299	1	4	1	-64.2857	15	15	3	15	48	29	21	50	0	0	0	0	1	0	0	0	0	0	0	0	0	0	3	4	5	5	1	5
737	21	2	1	2	1.5748	34.9251	2	4	5	82.1429	16	14	15	11	56	20	13	33	1	0	0	0	1	0	0	0	0	0	0	1	0	0	3	4.66667	5.33333	4.66667	5	3.66667
738	23	2	1	2	1.5748	28.5751	2	3	7	-100	18	18	15	19	70	32	21	53	1	0	0	1	0	0	0	0	0	0	0	0	0	1	2	5.83333	6	6	5	6.33333
739	23	2	1	2	1.6002	28.1215	2	3	1	96.4286	20	17	17	20	74	34	17	51	1	0	0	1	0	0	0	0	0	0	0	0	0	0	2	6.16667	6.66667	5.66667	5.66667	6.66667
740	22	2	1	2	1.5494	25.8164	3	4	#NULL!	96.4286	21	21	21	17	80	27	19	46	0	1	0	0	1	0	0	0	#NULL!	#NULL!	#NULL!	#NULL!	#NULL!	#NULL!	3	6.66667	7	7	7	5.66667
741	21	2	1	2	1.3208	30.2847	1	4	1	96.4286	14	20	18	21	73	32	22	54	0	0	0	0	1	0	0	0	0	0	0	0	0	0	3	6.08333	4.66667	6.66667	6	7
742	21	2	1	2	1.6002	33.1209	3	4	2	89.2857	21	21	21	21	84	35	17	52	0	1	0	0	1	0	0	0	1	0	0	0	0	0	3	7	7	7	7	7
743	23	2	1	2	1.6002	33.1209	2	4	#NULL!	92.8571	21	21	21	21	84	33	17	50	1	0	0	0	1	0	0	0	#NULL!	#NULL!	#NULL!	#NULL!	#NULL!	#NULL!	3	7	7	7	7	7
744	21	2	1	2	1.524	32.8084	2	2	#NULL!	100	21	21	15	20	77	35	17	52	1	0	1	0	0	0	0	0	#NULL!	#NULL!	#NULL!	#NULL!	#NULL!	#NULL!	1	6.41667	7	7	5	6.66667
745	21	2	1	2	#NULL!	#NULL!	3	2	#NULL!	92.8571	19	19	18	21	77	33	21	54	0	1	1	0	0	0	0	0	#NULL!	#NULL!	#NULL!	#NULL!	#NULL!	#NULL!	1	6.41667	6.33333	6.33333	6	7
746	24	2	1	2	1.524	26.2467	2	3	1	100	21	21	15	15	72	31	21	52	1	0	0	1	0	0	0	0	0	0	0	0	0	0	2	6	7	7	5	5
747	20	2	1	2	1.5748	25.4001	2	4	7	82.1429	21	17	12	21	71	27	17	44	1	0	0	0	1	0	0	0	0	0	0	0	0	1	3	5.91667	7	5.66667	4	7
748	22	2	1	2	1.5748	26.6701	2	4	2	67.8571	21	15	14	19	69	29	23	52	1	0	0	0	1	0	0	0	1	0	0	0	0	0	3	5.75	7	5	4.66667	6.33333
749	18	2	1	1	1.5494	27.7527	1	3	4	0	12	15	15	12	54	25	13	38	0	0	0	1	0	0	0	0	0	0	1	0	0	0	2	4.5	4	5	5	4
750	21	2	1	1	1.5748	27.3051	2	4	1	85.7143	21	21	21	9	72	25	17	42	1	0	0	0	1	0	0	0	0	0	0	0	0	0	3	6	7	7	7	3
751	21	2	1	1	1.5494	30.3343	3	4	1	71.4286	13	8	13	6	40	27	17	44	0	1	0	0	1	0	0	0	0	0	0	0	0	0	3	3.33333	4.33333	2.66667	4.33333	2
752	18	2	1	1	1.6002	26.8716	3	4	6	85.7143	14	17	13	14	58	30	21	51	0	1	0	0	1	0	0	0	0	0	0	0	1	0	3	4.83333	4.66667	5.66667	4.33333	4.66667
753	19	2	1	1	#NULL!	#NULL!	3	4	2	78.5714	17	12	14	18	61	32	20	52	0	1	0	0	1	0	0	0	1	0	0	0	0	0	3	5.08333	5.66667	4	4.66667	6
754	18	2	2	1	1.524	22.9659	2	4	1	100	21	21	9	15	66	25	15	40	1	0	0	0	1	0	1	0	0	0	0	0	0	0	3	5.5	7	7	3	5
755	17	2	1	1	1.5494	29.0435	3	5	6	100	12	7	11	9	39	31	20	51	0	1	0	0	0	1	0	0	0	0	0	0	1	0	3	3.25	4	2.33333	3.66667	3
756	17	2	1	1	1.6002	24.372	2	4	6	96.4286	21	21	16	21	79	23	11	34	1	0	0	0	1	0	0	0	0	0	0	0	1	0	3	6.58333	7	7	5.33333	7
757	18	2	2	1	1.3208	30.2847	#NULL!	4	2	100	18	19	17	18	72	27	22	49	#NULL!	#NULL!	0	0	1	0	1	0	1	0	0	0	0	0	3	6	6	6.33333	5.66667	6
758	18	2	2	1	1.524	27.5591	2	3	1	100	21	17	17	19	74	30	21	51	1	0	0	1	0	0	1	0	0	0	0	0	0	0	2	6.16667	7	5.66667	5.66667	6.33333
759	18	2	1	1	1.5748	32.3851	1	2	6	85.7143	4	15	18	4	41	26	10	36	0	0	1	0	0	0	0	0	0	0	0	0	1	0	1	3.41667	1.33333	5	6	1.33333
760	17	2	1	1	1.5748	30.4801	1	4	6	100	4	11	8	6	29	27	13	40	0	0	0	0	1	0	0	0	0	0	0	0	1	0	3	2.41667	1.33333	3.66667	2.66667	2
761	19	2	2	1	1.5748	33.0201	2	2	2	100	14	17	11	19	61	30	17	47	1	0	1	0	0	0	1	0	1	0	0	0	0	0	1	5.08333	4.66667	5.66667	3.66667	6.33333
762	18	2	1	1	1.651	30.2847	2	4	7	100	9	9	3	15	36	23	23	46	1	0	0	0	1	0	0	0	0	0	0	0	0	1	3	3	3	3	1	5
763	17	2	1	1	1.5748	25.4001	3	5	4	-100	19	20	16	19	74	27	14	41	0	1	0	0	0	1	0	0	0	0	1	0	0	0	3	6.16667	6.33333	6.66667	5.33333	6.33333
764	18	2	1	1	1.524	26.9029	2	5	5	89.2857	16	18	16	16	66	21	14	35	1	0	0	0	0	1	0	0	0	0	0	1	0	0	3	5.5	5.33333	6	5.33333	5.33333
765	17	2	1	1	1.6002	27.4966	3	5	4	100	15	9	21	15	60	20	18	38	0	1	0	0	0	1	0	0	0	0	1	0	0	0	3	5	5	3	7	5
766	16	2	1	1	1.8288	24.6063	3	3	1	100	10	9	12	18	49	14	13	27	0	1	0	1	0	0	0	0	0	0	0	0	0	0	2	4.08333	3.33333	3	4	6
767	17	2	1	1	1.524	26.2467	3	4	1	100	9	14	10	16	49	13	19	32	0	1	0	0	1	0	0	0	0	0	0	0	0	0	3	4.08333	3	4.66667	3.33333	5.33333
768	18	2	1	1	1.524	29.5276	1	3	1	100	10	5	4	15	34	19	17	36	0	0	0	1	0	0	0	0	0	0	0	0	0	0	2	2.83333	3.33333	1.66667	1.33333	5
769	18	2	1	1	1.524	29.5276	3	4	1	-92.8571	5	4	4	5	18	9	9	18	0	1	0	0	1	0	0	0	0	0	0	0	0	0	3	1.5	1.66667	1.33333	1.33333	1.66667
770	17	1	1	1	1.6764	31.0189	2	4	7	85.7143	21	21	21	15	78	29	19	48	1	0	0	0	1	0	0	0	0	0	0	0	0	1	3	6.5	7	7	7	5
771	17	2	1	1	1.6002	29.9962	2	3	5	100	3	15	10	3	31	22	10	32	1	0	0	1	0	0	0	0	0	0	0	1	0	0	2	2.58333	1	5	3.33333	1
772	18	2	1	1	1.4224	35.1519	3	3	2	100	16	19	17	21	73	31	19	50	0	1	0	1	0	0	0	0	1	0	0	0	0	0	2	6.08333	5.33333	6.33333	5.66667	7
773	18	2	1	1	1.5494	22.5894	2	4	1	100	13	15	11	12	51	28	17	45	1	0	0	0	1	0	0	0	0	0	0	0	0	0	3	4.25	4.33333	5	3.66667	4
774	18	2	1	1	1.3462	29.7133	3	4	1	100	17	21	13	9	60	32	17	49	0	1	0	0	1	0	0	0	0	0	0	0	0	0	3	5	5.66667	7	4.33333	3
775	17	2	1	1	1.524	27.5591	1	3	7	100	21	21	15	15	72	31	21	52	0	0	0	1	0	0	0	0	0	0	0	0	0	1	2	6	7	7	5	5
776	19	2	1	1	1.524	27.5591	2	4	2	100	21	21	21	21	84	17	11	28	1	0	0	0	1	0	0	0	1	0	0	0	0	0	3	7	7	7	7	7
777	18	2	1	1	1.4224	26.7154	3	4	4	57.1429	15	15	13	12	55	29	16	45	0	1	0	0	1	0	0	0	0	0	1	0	0	0	3	4.58333	5	5	4.33333	4
778	18	2	1	1	1.524	#NULL!	2	4	6	100	20	18	18	18	74	35	25	60	1	0	0	0	1	0	0	0	0	0	0	0	1	0	3	6.16667	6.66667	6	6	6
779	21	2	1	2	1.6002	34.9956	1	3	5	92.8571	12	15	11	12	50	27	15	42	0	0	0	1	0	0	0	0	0	0	0	1	0	0	2	4.16667	4	5	3.66667	4
780	20	2	1	2	1.6256	27.6821	1	2	7	71.4286	21	9	9	3	42	15	7	22	0	0	1	0	0	0	0	0	0	0	0	0	0	1	1	3.5	7	3	3	1
781	20	2	1	2	1.3716	31.3502	2	4	7	100	21	21	21	21	84	29	15	44	1	0	0	0	1	0	0	0	0	0	0	0	0	1	3	7	7	7	7	7
782	21	2	1	1	1.651	36.3416	1	4	#NULL!	78.5714	12	15	9	5	41	27	17	44	0	0	0	0	1	0	0	0	#NULL!	#NULL!	#NULL!	#NULL!	#NULL!	#NULL!	3	3.41667	4	5	3	1.66667
783	20	2	1	2	1.651	27.2562	3	3	3	92.8571	17	18	18	20	73	13	8	21	0	1	0	1	0	0	0	0	0	1	0	0	0	0	2	6.08333	5.66667	6	6	6.66667
784	20	2	1	2	1.6002	31.2461	2	4	6	67.8571	19	18	19	18	74	29	15	44	1	0	0	0	1	0	0	0	0	0	0	0	1	0	3	6.16667	6.33333	6	6.33333	6
785	19	2	1	2	1.524	26.2467	1	4	1	78.5714	14	19	20	21	74	25	17	42	0	0	0	0	1	0	0	0	0	0	0	0	0	0	3	6.16667	4.66667	6.33333	6.66667	7
786	20	2	1	1	1.6256	24.6063	1	3	5	100	11	4	5	4	24	17	11	28	0	0	0	1	0	0	0	0	0	0	0	1	0	0	2	2	3.66667	1.33333	1.66667	1.33333
787	19	2	1	2	1.524	26.2467	2	4	1	82.1429	18	19	18	19	74	25	9	34	1	0	0	0	1	0	0	0	0	0	0	0	0	0	3	6.16667	6	6.33333	6	6.33333
788	20	2	1	2	1.6002	35.6205	2	4	5	75	15	8	18	7	48	17	11	28	1	0	0	0	1	0	0	0	0	0	0	1	0	0	3	4	5	2.66667	6	2.33333
789	19	2	1	1	1.524	29.5276	2	4	3	85.7143	21	21	15	21	78	31	21	52	1	0	0	0	1	0	0	0	0	1	0	0	0	0	3	6.5	7	7	5	7
790	20	2	1	1	1.524	26.2467	3	4	7	96.4286	21	21	21	20	83	31	21	52	0	1	0	0	1	0	0	0	0	0	0	0	0	1	3	6.91667	7	7	7	6.66667
791	22	2	1	1	1.524	26.2467	3	4	7	100	21	15	21	21	78	29	17	46	0	1	0	0	1	0	0	0	0	0	0	0	0	1	3	6.5	7	5	7	7
792	19	2	2	1	1.6764	32.8084	2	2	7	78.5714	21	21	9	3	54	13	11	24	1	0	1	0	0	0	1	0	0	0	0	0	0	1	1	4.5	7	7	3	1
793	21	2	2	1	1.6764	28.0363	2	4	4	100	5	3	3	3	14	12	7	19	1	0	0	0	1	0	1	0	0	0	1	0	0	0	3	1.16667	1.66667	1	1	1
794	20	2	1	2	1.6764	33.4049	1	3	2	78.5714	21	21	21	21	84	33	19	52	0	0	0	1	0	0	0	0	1	0	0	0	0	0	2	7	7	7	7	7
795	21	2	1	2	1.6256	30.7579	3	3	#NULL!	100	21	21	21	21	84	31	15	46	0	1	0	1	0	0	0	0	#NULL!	#NULL!	#NULL!	#NULL!	#NULL!	#NULL!	2	7	7	7	7	7
796	18	2	1	1	1.651	30.2847	1	2	7	100	18	16	19	8	61	25	15	40	0	0	1	0	0	0	0	0	0	0	0	0	0	1	1	5.08333	6	5.33333	6.33333	2.66667
797	20	2	2	1	1.5748	34.2901	2	4	2	71.4286	21	21	9	21	72	27	21	48	1	0	0	0	1	0	1	0	1	0	0	0	0	0	3	6	7	7	3	7
798	18	2	1	1	1.5748	28.5751	3	4	7	50	3	15	9	9	36	31	25	56	0	1	0	0	1	0	0	0	0	0	0	0	0	1	3	3	1	5	3	3
799	18	2	1	1	1.524	29.5276	3	4	7	64.2857	9	15	15	12	51	28	14	42	0	1	0	0	1	0	0	0	0	0	0	0	0	1	3	4.25	3	5	5	4
800	18	2	1	1	1.6002	28.1215	2	4	#NULL!	57.1429	15	21	15	15	66	25	17	42	1	0	0	0	1	0	0	0	#NULL!	#NULL!	#NULL!	#NULL!	#NULL!	#NULL!	3	5.5	5	7	5	5
801	19	2	1	1	1.5748	25.4001	2	4	7	42.8571	15	15	21	21	72	29	17	46	1	0	0	0	1	0	0	0	0	0	0	0	0	1	3	6	5	5	7	7
802	18	2	1	1	1.6002	28.1215	3	4	7	53.5714	15	21	21	15	72	23	19	42	0	1	0	0	1	0	0	0	0	0	0	0	0	1	3	6	5	7	7	5
803	19	2	2	1	1.6764	32.2119	2	3	7	100	21	21	21	21	84	25	7	32	1	0	0	1	0	0	1	0	0	0	0	0	0	1	2	7	7	7	7	7
804	18	2	1	1	1.5748	25.4001	3	4	7	100	21	21	18	21	81	25	7	32	0	1	0	0	1	0	0	0	0	0	0	0	0	1	3	6.75	7	7	6	7
805	18	2	1	1	1.6256	29.5276	2	4	7	-100	15	21	21	21	78	21	12	33	1	0	0	0	1	0	0	0	0	0	0	0	0	1	3	6.5	5	7	7	7
806	18	2	2	1	1.7018	29.3807	2	3	7	85.7143	21	21	21	21	84	25	7	32	1	0	0	1	0	0	1	0	0	0	0	0	0	1	2	7	7	7	7	7
807	18	2	1	1	1.6256	29.5276	3	5	7	50	21	15	9	9	54	21	9	30	0	1	0	0	0	1	0	0	0	0	0	0	0	1	3	4.5	7	5	3	3
808	19	2	1	1	1.524	22.9659	2	4	7	64.2857	21	21	9	3	54	23	13	36	1	0	0	0	1	0	0	0	0	0	0	0	0	1	3	4.5	7	7	3	1
809	23	2	2	2	1.5748	43.8151	2	4	7	100	21	21	19	20	81	30	20	50	1	0	0	0	1	0	1	0	0	0	0	0	0	1	3	6.75	7	7	6.33333	6.66667
810	21	2	1	2	1.4986	30.6953	2	4	4	100	19	19	20	18	76	30	17	47	1	0	0	0	1	0	0	0	0	0	1	0	0	0	3	6.33333	6.33333	6.33333	6.66667	6
811	21	2	1	2	1.4732	26.473	2	4	5	39.2857	17	9	12	17	55	25	17	42	1	0	0	0	1	0	0	0	0	0	0	1	0	0	3	4.58333	5.66667	3	4	5.66667
812	21	2	1	2	1.4732	23.7578	3	4	1	71.4286	21	21	14	18	74	29	25	54	0	1	0	0	1	0	0	0	0	0	0	0	0	0	3	6.16667	7	7	4.66667	6
813	23	2	1	2	1.6002	29.3713	3	4	7	64.2857	21	21	19	21	82	29	25	54	0	1	0	0	1	0	0	0	0	0	0	0	0	1	3	6.83333	7	7	6.33333	7
814	21	2	1	2	1.4986	26.6916	1	2	7	100	21	21	21	21	84	30	23	53	0	0	1	0	0	0	0	0	0	0	0	0	0	1	1	7	7	7	7	7
815	20	2	1	2	1.7018	41.1329	2	2	7	100	21	21	21	21	84	30	23	53	1	0	1	0	0	0	0	0	0	0	0	0	0	1	1	7	7	7	7	7
816	19	2	2	1	1.524	#NULL!	2	2	7	-64.2857	15	11	16	8	50	26	16	42	1	0	1	0	0	0	1	0	0	0	0	0	0	1	1	4.16667	5	3.66667	5.33333	2.66667
817	23	2	1	1	1.5748	34.9251	2	3	7	85.7143	9	15	21	15	60	29	25	54	1	0	0	1	0	0	0	0	0	0	0	0	0	1	2	5	3	5	7	5
818	20	2	1	1	1.5748	28.5751	2	3	7	100	21	21	21	21	84	33	25	58	1	0	0	1	0	0	0	0	0	0	0	0	0	1	2	7	7	7	7	7
819	19	2	1	1	1.524	#NULL!	2	3	4	100	18	21	18	21	78	19	7	26	1	0	0	1	0	0	0	0	0	0	1	0	0	0	2	6.5	6	7	6	7
820	21	2	1	1	1.6002	29.3713	1	4	3	100	21	21	21	21	84	35	25	60	0	0	0	0	1	0	0	0	0	1	0	0	0	0	3	7	7	7	7	7
821	21	2	2	2	1.6002	28.1215	2	4	2	100	15	15	15	15	60	31	17	48	1	0	0	0	1	0	1	0	1	0	0	0	0	0	3	5	5	5	5	5
822	20	2	1	2	1.5494	29.0435	2	3	1	100	21	21	6	21	69	29	20	49	1	0	0	1	0	0	0	0	0	0	0	0	0	0	2	5.75	7	7	2	7
823	20	2	1	2	1.2954	30.8785	3	3	1	100	9	9	15	15	48	33	16	49	0	1	0	1	0	0	0	0	0	0	0	0	0	0	2	4	3	3	5	5
824	20	2	2	2	1.5748	29.8451	3	2	1	92.8571	21	21	21	15	78	29	17	46	0	1	1	0	0	0	1	0	0	0	0	0	0	0	1	6.5	7	7	7	5
825	20	2	1	2	1.5748	30.4801	2	4	4	100	20	21	20	21	82	30	17	47	1	0	0	0	1	0	0	0	0	0	1	0	0	0	3	6.83333	6.66667	7	6.66667	7
826	20	2	1	2	1.5494	25.171	3	4	4	57.1429	18	21	18	21	78	31	15	46	0	1	0	0	1	0	0	0	0	0	1	0	0	0	3	6.5	6	7	6	7
827	20	2	1	2	1.4732	25.7942	3	4	4	78.5714	11	21	8	16	56	16	12	28	0	1	0	0	1	0	0	0	0	0	1	0	0	0	3	4.66667	3.66667	7	2.66667	5.33333
828	20	2	1	2	1.4224	23.2002	2	4	4	100	15	14	14	14	57	20	15	35	1	0	0	0	1	0	0	0	0	0	1	0	0	0	3	4.75	5	4.66667	4.66667	4.66667
829	21	2	2	2	1.524	23.622	2	4	4	100	20	15	21	21	77	29	21	50	1	0	0	0	1	0	1	0	0	0	1	0	0	0	3	6.41667	6.66667	5	7	7
830	21	2	1	2	1.524	24.9344	2	4	5	100	21	11	9	5	46	29	17	46	1	0	0	0	1	0	0	0	0	0	0	1	0	0	3	3.83333	7	3.66667	3	1.66667
831	21	2	1	2	1.524	27.5591	2	1	4	100	14	19	13	19	65	17	15	32	1	0	0	0	0	0	0	0	0	0	1	0	0	0	1	5.41667	4.66667	6.33333	4.33333	6.33333
832	21	2	1	2	1.6002	28.1215	2	3	5	85.7143	15	21	15	21	72	19	15	34	1	0	0	1	0	0	0	0	0	0	0	1	0	0	2	6	5	7	5	7
833	23	2	1	2	1.5748	27.9401	2	2	7	75	15	21	15	3	54	15	9	24	1	0	1	0	0	0	0	0	0	0	0	0	0	1	1	4.5	5	7	5	1
834	20	2	1	2	1.6002	28.1215	3	3	1	78.5714	9	15	9	9	42	29	15	44	0	1	0	1	0	0	0	0	0	0	0	0	0	0	2	3.5	3	5	3	3
835	21	2	1	2	1.6256	27.6821	1	3	7	92.8571	15	21	21	21	78	21	17	38	0	0	0	1	0	0	0	0	0	0	0	0	0	1	2	6.5	5	7	7	7
836	20	2	1	2	1.6002	28.1215	1	3	3	92.8571	10	15	15	17	57	25	15	40	0	0	0	1	0	0	0	0	0	1	0	0	0	0	2	4.75	3.33333	5	5	5.66667
837	20	2	1	2	1.5748	19.05	2	4	1	92.8571	21	21	15	15	72	31	13	44	1	0	0	0	1	0	0	0	0	0	0	0	0	0	3	6	7	7	5	5
838	18	2	1	1	1.5748	26.6701	#NULL!	4	2	85.7143	20	19	17	20	76	29	21	50	#NULL!	#NULL!	0	0	1	0	0	0	1	0	0	0	0	0	3	6.33333	6.66667	6.33333	5.66667	6.66667
839	18	2	2	#NULL!	1.6002	24.9969	2	4	4	100	21	21	21	21	84	27	17	44	1	0	0	0	1	0	1	0	0	0	1	0	0	0	3	7	7	7	7	7
840	18	2	2	1	1.5494	30.9797	1	4	1	100	21	21	21	21	84	27	17	44	0	0	0	0	1	0	1	0	0	0	0	0	0	0	3	7	7	7	7	7
841	19	2	2	1	1.5748	27.9401	2	4	4	96.4286	21	21	21	21	84	25	13	38	1	0	0	0	1	0	1	0	0	0	1	0	0	0	3	7	7	7	7	7
842	19	2	1	1	1.5494	25.8164	2	4	3	96.4286	21	21	15	21	78	33	21	54	1	0	0	0	1	0	0	0	0	1	0	0	0	0	3	6.5	7	7	5	7
843	18	2	2	1	1.6256	30.1427	1	4	6	78.5714	16	18	20	20	74	21	16	37	0	0	0	0	1	0	1	0	0	0	0	0	1	0	3	6.16667	5.33333	6	6.66667	6.66667
844	18	2	2	1	1.6256	30.7579	2	4	6	78.5714	16	17	20	20	73	20	16	36	1	0	0	0	1	0	1	0	0	0	0	0	1	0	3	6.08333	5.33333	5.66667	6.66667	6.66667
845	17	2	2	1	1.651	35.7359	1	1	4	-96.4286	21	21	21	21	84	23	19	42	0	0	0	0	0	0	1	0	0	0	1	0	0	0	1	7	7	7	7	7
846	19	2	2	1	1.651	36.3416	2	2	4	100	13	15	15	15	58	26	17	43	1	0	1	0	0	0	1	0	0	0	1	0	0	0	1	4.83333	4.33333	5	5	5
847	18	2	1	1	1.651	30.2847	2	2	7	100	21	21	21	21	84	23	11	34	1	0	1	0	0	0	0	0	0	0	0	0	0	1	1	7	7	7	7	7
848	19	2	2	1	1.651	31.4961	1	2	7	100	21	21	21	21	84	25	13	38	0	0	1	0	0	0	1	0	0	0	0	0	0	1	1	7	7	7	7	7
849	18	2	1	1	1.5748	29.8451	1	4	3	100	21	21	21	21	84	23	25	48	0	0	0	0	1	0	0	0	0	1	0	0	0	0	3	7	7	7	7	7
850	18	2	1	1	1.5748	28.5751	1	4	7	100	15	21	21	9	66	21	9	30	0	0	0	0	1	0	0	0	0	0	0	0	0	1	3	5.5	5	7	7	3
851	19	2	2	1	1.6764	31.0189	2	4	7	100	15	21	9	3	48	19	16	35	1	0	0	0	1	0	1	0	0	0	0	0	0	1	3	4	5	7	3	1
852	20	2	1	1	1.5494	29.0435	2	4	4	100	16	20	14	19	69	23	19	42	1	0	0	0	1	0	0	0	0	0	1	0	0	0	3	5.75	5.33333	6.66667	4.66667	6.33333
853	17	2	1	1	1.5494	31.6251	1	4	3	64.2857	8	10	10	15	43	26	15	41	0	0	0	0	1	0	0	0	0	1	0	0	0	0	3	3.58333	2.66667	3.33333	3.33333	5
854	16	2	1	1	1.651	23.622	2	4	6	85.7143	19	19	16	6	60	17	11	28	1	0	0	0	1	0	0	0	0	0	0	0	1	0	3	5	6.33333	6.33333	5.33333	2
855	17	2	1	1	1.524	26.2467	2	4	7	75	21	21	21	15	78	25	7	32	1	0	0	0	1	0	0	0	0	0	0	0	0	1	3	6.5	7	7	7	5
856	17	2	2	1	1.524	39.3701	2	4	3	71.4286	17	20	19	21	77	24	15	39	1	0	0	0	1	0	1	0	0	1	0	0	0	0	3	6.41667	5.66667	6.66667	6.33333	7
857	17	2	1	1	1.5494	25.8164	1	5	7	85.7143	19	21	19	20	79	28	18	46	0	0	0	0	0	1	0	0	0	0	0	0	0	1	3	6.58333	6.33333	7	6.33333	6.66667
858	18	2	1	1	1.524	26.2467	2	4	7	85.7143	21	21	21	15	78	25	7	32	1	0	0	0	1	0	0	0	0	0	0	0	0	1	3	6.5	7	7	7	5
859	18	2	1	1	1.6256	24.6063	1	4	5	100	19	21	19	7	66	23	9	32	0	0	0	0	1	0	0	0	0	0	0	1	0	0	3	5.5	6.33333	7	6.33333	2.33333
860	21	2	1	1	1.6256	33.8337	1	4	4	100	10	20	12	8	50	25	17	42	0	0	0	0	1	0	0	0	0	0	1	0	0	0	3	4.16667	3.33333	6.66667	4	2.66667
861	21	2	1	2	1.6256	36.9094	1	4	3	100	9	7	10	12	38	20	11	31	0	0	0	0	1	0	0	0	0	1	0	0	0	0	3	3.16667	3	2.33333	3.33333	4
862	19	2	1	1	1.6256	30.7579	1	2	4	100	18	20	13	12	63	31	21	52	0	0	1	0	0	0	0	0	0	0	1	0	0	0	1	5.25	6	6.66667	4.33333	4
863	29	2	1	2	1.6256	36.9094	1	3	7	92.8571	21	15	15	21	72	25	13	38	0	0	0	1	0	0	0	0	0	0	0	0	0	1	2	6	7	5	5	7
864	22	2	1	2	1.5494	32.2706	1	2	7	75	21	21	21	20	83	20	13	33	0	0	1	0	0	0	0	0	0	0	0	0	0	1	1	6.91667	7	7	7	6.66667
865	22	2	1	2	1.6002	33.1209	1	4	5	100	13	21	17	12	63	17	11	28	0	0	0	0	1	0	0	0	0	0	0	1	0	0	3	5.25	4.33333	7	5.66667	4
866	23	2	1	2	1.524	29.5276	2	4	3	96.4286	7	6	8	9	30	25	16	41	1	0	0	0	1	0	0	0	0	1	0	0	0	0	3	2.5	2.33333	2	2.66667	3
867	21	2	1	2	1.5748	29.8451	2	4	4	85.7143	8	18	9	10	45	29	14	43	1	0	0	0	1	0	0	0	0	0	1	0	0	0	3	3.75	2.66667	6	3	3.33333
868	20	2	1	1	1.6256	30.7579	1	2	4	-85.7143	18	20	13	12	63	27	21	48	0	0	1	0	0	0	0	0	0	0	1	0	0	0	1	5.25	6	6.66667	4.33333	4
